# Supplementary material for: Identification of QTNs Associated With Flowering Time, Maturity, and Plant Height Traits in Linum usitatissimum L. Using Genome-Wide Association Study
Source: Front Genet. 2022 Jun 14;13:811924. doi: 10.3389/fgene.2022.811924 (PMC9237403; doi:10.3389/fgene.2022.811924)
Supplement: Supplementary file 7 [file Table6.XLSX]

## Sheet: DF5
List of putative candidate genes for DF5
Lu Gene ID	Arabidopsis orth.	Gene name
Lus10026767	AT2G27110.1	FAR1-related sequence 3
Lus10026770	AT5G21040.1	F-box protein 2
Lus10006489	AT1G45249.1	abscisic acid responsive elements-binding factor 2
Lus10006490	AT5G42920.2	THO complex, subunit 5
Lus10006587	AT4G02590.1	basic helix-loop-helix (bHLH) DNA-binding superfamily protein
Lus10006590	AT5G28770.2	bZIP transcription factor family protein
Lus10033912	AT3G54220.1	GRAS family transcription factor
Lus10021863	AT1G55570.1	SKU5 similar 12
Lus10021864	AT1G55570.1	SKU5 similar 12
Lus10013395	AT1G28110.1	serine carboxypeptidase-like 45
Lus10024175	AT3G54570.1	Plant calmodulin-binding protein-related
Lus10024180	AT3G51930.1	Transducin/WD40 repeat-like superfamily protein, Protein JINGUBANG
Lus10040255	AT1G07410.1	RAB GTPase homolog A2B
Lus10040256	AT2G27990.1	BEL1-like homeodomain
Lus10040258	AT2G39830.1	DA1-related protein 2
Lus10002500	AT2G38110.1	glycerol-3-phosphate acyltransferase 6
Lus10002501	AT2G38110.1	glycerol-3-phosphate acyltransferase 6
Lus10042602	AT5G36740.1	Acyl-CoA N-acyltransferase with RING/FYVE/PHD-type zinc finger protein
Lus10042604	AT3G22490.1	Seed maturation protein
Lus10001783	AT1G54510.1	NIMA-related serine/threonine kinase 1
Lus10001784	AT3G61360.1	Tetratricopeptide repeat (TPR)-like superfamily protein
Lus10023256	AT4G20900.1	Tetratricopeptide repeat (TPR)-like superfamily protein, Protein POLLENLESS 3
Lus10023257	AT4G20910.1	Small RNA 2'-O-methyltransferase HEN1, HUA ENHANCER 1
Lus10023259	AT4G36810.1	geranylgeranyl pyrophosphate synthase 1
Lus10031991	AT3G26810.1	auxin signaling F-box 2
Lus10031992	AT1G08660.1	MALE GAMETOPHYTE DEFECTIVE 2
Lus10031993	AT3G26730.1	RING/U-box superfamily protein
Lus10031994	AT3G02010.1	Pentatricopeptide repeat (PPR) superfamily protein
Lus10007855	AT3G61590.1	Galactose oxidase/kelch repeat superfamily protein
Lus10007856	AT1G01460.1	Phosphatidylinositol-4-phosphate 5-kinase, core
Lus10008264	AT4G09960.3	K-box region and MADS-box transcription factor family protein
Lus10033883	AT2G31240.1	Kinesin light chain-related 2
Lus10042078	AT5G50260.1	KDEL-tailed cysteine endopeptidase CEP1
Lus10042079	AT1G10710.2	Poor homologous synapsis 1
Lus10001757	AT3G12690.1	S/T-protein Kinase AGC1-7

## Sheet: DF50
List of putative candidate genes for DF50					DF50
Lu Gene ID	Arabidopsis orth.	Gene name
Lus10022578	AT5G60520.1	Late embryogenesis abundant (LEA) protein-related
Lus10022584	AT4G14180.1	putative recombination initiation defect 1
Lus10026766	AT2G27100.1	C2H2 zinc-finger protein SERRATE (SE)
Lus10026767	AT2G27110.1	FAR1-related sequence 3
Lus10010121	AT3G61740.2	SET domain protein 14
Lus10010140	AT1G01470.1	Late embryogenesis abundant protein
Lus10012038	AT3G18990.1	AP2/B3-like transcriptional factor family protein
Lus10012039	AT3G18990.1	AP2/B3-like transcriptional factor family protein
Lus10014546	AT5G40340.1	Tudor/PWWP/MBT superfamily protein
Lus10019077	AT5G61380.1	CCT motif -containing response regulator protein
Lus10019086	AT3G01140.1	myb domain protein 106
Lus10028395	AT2G02850.1	plantacyanin
Lus10028396	AT2G02850.1	plantacyanin
Lus10024009	AT1G75250.1	RAD-like 6
Lus10042629	AT1G20960.1	U5 small nuclear ribonucleoprotein helicase, putative
Lus10042081	AT5G50280.1	Pentatricopeptide repeat (PPR) superfamily protein
Lus10012032	AT3G12160.1	Ras-related protein RABA4d
Lus10010122	AT5G36000.1	F-box protein At3g61730
Lus10010126	AT3G61710.1	Beclin-1-like protein
Lus10033883	AT2G31240.1	Kinesin light chain-related 2
Lus10036665	AT3G47870.1	LOB domain-containing protein 27
Lus10002487	AT5G01450.1	E3 ubiquitin-protein ligase APD2
Lus10042078	AT5G50260.1	KDEL-tailed cysteine endopeptidase CEP1
Lus10042079	AT1G10710.2	Poor homologous synapsis 1

## Sheet: DF95
List of putative candidate genes for DF95
Lu Gene ID	Arabidopsis orth.	Gene name
Lus10026766	AT2G27100.1	C2H2 zinc-finger protein SERRATE (SE)
Lus10026767	AT2G27110.1	FAR1-related sequence 3
Lus10026770	AT5G21040.1	F-box protein 2
Lus10026773	AT3G11830.1	TCP-1/cpn60 chaperonin family protein
Lus10026774	AT5G17770.1	NADH:cytochrome B5 reductase 1
Lus10010118	AT1G04520.1	plasmodesmata-located protein 2
Lus10010119	AT1G01280.1	cytochrome P450, family 703, subfamily A, polypeptide 2
Lus10010121	AT3G61740.2	SET domain protein 14
Lus10010123	AT5G53110.1	RING/U-box superfamily protein
Lus10010125	AT4G01000.1	Ubiquitin-like superfamily protein
Lus10010126	AT3G61710.1	AUTOPHAGY 6, Beclin-1-like protein
Lus10000367	AT1G29890.1	O-acetyltransferase family protein
Lus10010140	AT1G01470.1	Late embryogenesis abundant protein
Lus10034282	AT1G25540.1	phytochrome and flowering time regulatory protein (PFT1), Mediator of RNA polymerase II transcription subunit 25
Lus10036034	AT5G19430.1	RING/U-box superfamily protein
Lus10033881	AT2G31260.1	autophagy 9 (APG9)
Lus10033909	AT2G18760.1	chromatin remodeling 8
Lus10037680	AT5G20570.1	RING-box 1
Lus10037685	AT4G40010.1	SNF1-related protein kinase 2.7
Lus10000986	AT4G18570.1	Tetratricopeptide repeat (TPR)-like superfamily protein
Lus10000989	AT2G34090.2	maternal effect embryo arrest 18
Lus10030158	AT3G55610.1	delta 1-pyrroline-5-carboxylate synthase 2
Lus10030162	AT5G05970.1	Transducin/WD40 repeat-like superfamily protein
Lus10030167	AT4G01570.1	Tetratricopeptide repeat (TPR)-like superfamily protein
Lus10024412	AT2G37560.1	origin recognition complex second largest subunit 2
Lus10024417	AT3G46010.2	actin depolymerizing factor 1
Lus10036660	AT3G28470.1	Duplicated homeodomain-like superfamily protein
Lus10036668	AT3G47940.1	DNAJ heat shock family protein
Lus10017320	AT5G58340.1	myb-like HTH transcriptional regulator family protein
Lus10023256	AT4G20900.1	Tetratricopeptide repeat (TPR)-like superfamily protein, Protein POLLENLESS 3
Lus10023257	AT4G20910.1	Small RNA 2'-O-methyltransferase, HEN1, HUA ENHANCER 1
Lus10023261	AT1G30580.1	GTP binding
Lus10023262	AT1G30540.1	Actin-like ATPase superfamily protein
Lus10023263	AT3G23880.1	F-box and associated interaction domains-containing protein
Lus10016521	AT1G07530.1	SCARECROW-like 14
Lus10016528	AT2G26250.1	3-ketoacyl-CoA synthase 10
Lus10016529	AT5G21970.1	Ubiquitin carboxyl-terminal hydrolase family protein
Lus10013905	AT2G34140.1	Dof-type zinc finger DNA-binding family protein
Lus10013908	AT2G42590.2	general regulatory factor 9
Lus10013909	AT1G29120.5	Hydrolase-like protein family
Lus10008264	AT4G09960.3	K-box region and MADS-box transcription factor family protein
Lus10010122	AT5G36000.1	F-box protein At3g61730
Lus10033883	AT2G31240.1	Kinesin light chain-related 2
Lus10036665	AT3G47870.1	LOB domain-containing protein 27
Lus10013910	AT1G11340.1	G-type lectin S-receptor-like serine/threonine-protein kinase RKS1

## Sheet: DM
List of putative candidate genes for DM
Lu Gene ID	Arabidopsis orth.	Gene name
Lus10038081	AT2G26280.1	CTC-interacting domain 7
Lus10038082	AT5G21960.1	Integrase-type DNA-binding superfamily protein
Lus10038083	AT5G21280.1	hydroxyproline-rich glycoprotein family protein
Lus10037715	AT1G24020.1	MLP-like protein 423
Lus10037721	AT3G06740.1	GATA transcription factor 15
Lus10037722	AT3G06720.1	importin alpha isoform 1
Lus10036975	AT3G04130.1	Tetratricopeptide repeat (TPR)-like superfamily protein
Lus10036977	AT3G48140.1	B12D protein
Lus10036978	AT1G13450.1	Homeodomain-like superfamily protein
Lus10015788	AT1G13710.1	cytochrome P450, family 78, subfamily A, polypeptide 5
Lus10028515	AT4G24200.1	Transcription elongation factor (TFIIS) family protein
Lus10028516	AT1G66400.1	calmodulin like 23
Lus10028519	AT3G03430.1	Calcium-binding EF-hand family protein
Lus10028520	AT5G37820.1	NOD26-like intrinsic protein 4;2
Lus10020671	AT3G05640.1	Protein phosphatase 2C family protein
Lus10020672	AT3G05630.1	phospholipase D P2
Lus10020676	AT5G27920.1	F-box family protein
Lus10020677	AT3G05620.1	Plant invertase/pectin methylesterase inhibitor superfamily
Lus10020678	AT4G02330.1	Plant invertase/pectin methylesterase inhibitor superfamily
Lus10020679	AT4G02330.1	Plant invertase/pectin methylesterase inhibitor superfamily
Lus10020680	AT2G47550.1	Plant invertase/pectin methylesterase inhibitor superfamily
Lus10020681	AT3G05610.1	Plant invertase/pectin methylesterase inhibitor superfamily
Lus10020684	AT4G16141.1	GATA type zinc finger transcription factor family protein
Lus10039900	AT5G55490.1	gamete expressed protein 1
Lus10039902	AT3G58120.1	Basic-leucine zipper (bZIP) transcription factor family protein
Lus10039904	AT1G02050.1	Chalcone and stilbene synthase family protein
Lus10039905	AT2G23640.1	Reticulan like protein B13
Lus10039906	AT5G04530.1	3-ketoacyl-CoA synthase 19
Lus10000463	AT3G15030.1	TCP family transcription factor 4
Lus10030275	AT4G00090.1	Transducin/WD40 repeat-like superfamily protein
Lus10030279	AT2G45340.1	Leucine-rich repeat protein kinase family protein
Lus10030283	AT2G45290.1	Transketolase
Lus10030285	AT2G45270.1	glycoprotease 1
Lus10030286	AT1G32450.1	nitrate transporter 1.5
Lus10030287	AT1G32450.1	nitrate transporter 1.5
Lus10030288	AT4G08900.1	arginase
Lus10018553	AT2G26690.1	Major facilitator superfamily protein
Lus10018554	AT2G20810.1	galacturonosyltransferase 10
Lus10018560	AT4G28190.1	Developmental regulator, ULTRAPETALA
Lus10018563	AT4G03390.1	STRUBBELIG-receptor family 3
Lus10000381	AT4G12080.1	AT-hook motif nuclear-localized protein 1
Lus10000382	AT3G54210.1	Ribosomal protein L17 family protein
Lus10000384	AT1G12390.1	Cornichon family protein
Lus10000387	AT5G02430.1	Transducin/WD40 repeat-like superfamily protein
Lus10032193	AT4G12110.1	sterol-4alpha-methyl oxidase 1-1
Lus10006663	AT4G12060.1	Double Clp-N motif protein
Lus10016018	AT1G76350.1	Plant regulator RWP-RK family protein
Lus10016026	AT4G35550.1	WUSCHEL related homeobox 13
Lus10023469	AT3G55080.2	SET domain-containing protein
Lus10023470	AT3G12620.1	Protein phosphatase 2C family protein
Lus10023471	AT2G39290.1	phosphatidylglycerolphosphate synthase 1
Lus10023475	AT4G10090.1	elongator protein 6
Lus10023477	AT3G16090.1	RING/U-box superfamily protein
Lus10023479	AT5G13520.1	peptidase M1 family protein
Lus10002476	AT2G38420.1	Pentatricopeptide repeat (PPR) superfamily protein
Lus10002478	AT5G05570.1	transducin family protein / WD-40 repeat family protein
Lus10002480	AT5G01370.1	ALC-interacting protein 1
Lus10002481	AT2G38250.1	Homeodomain-like superfamily protein
Lus10002482	AT3G51850.1	calcium-dependent protein kinase 13
Lus10002483	AT2G01060.1	myb-like HTH transcriptional regulator family protein
Lus10002487	AT5G01450.1	RING/U-box superfamily protein, E3 ubiquitin-protein ligase APD2
Lus10002491	AT5G01520.1	RING/U-box superfamily protein
Lus10002492	AT3G08980.1	Peptidase S24/S26A/S26B/S26C family protein
Lus10004131	AT5G48385.1	FRIGIDA-like protein
Lus10004132	AT5G48385.1	FRIGIDA-like protein
Lus10004139	AT1G08830.1	copper/zinc superoxide dismutase 1
Lus10004140	AT2G20160.1	E3 ubiquitin ligase SCF complex subunit SKP1/ASK1 family protein
Lus10040386	AT3G52250.1	Duplicated homeodomain-like superfamily protein
Lus10040387	AT3G07990.1	serine carboxypeptidase-like 27
Lus10040388	AT2G39200.1	Seven transmembrane MLO family protein
Lus10040389	AT2G37150.3	RING/U-box superfamily protein
Lus10011626	AT5G27920.1	F-box family protein
Lus10001711	AT2G36690.1	2-oxoglutarate (2OG) and Fe(II)-dependent oxygenase superfamily protein
Lus10001713	AT1G11680.1	CYTOCHROME P450 51G1
Lus10001714	AT3G05040.1	ARM repeat superfamily protein
Lus10001716	AT5G27120.1	NOP56-like pre RNA processing ribonucleoprotein
Lus10001717	AT3G05090.1	Protein pleiotropic regulatory locus 1
Lus10001718	AT3G05030.1	sodium hydrogen exchanger 2
Lus10001719	AT1G08830.1	copper/zinc superoxide dismutase 1
Lus10039419	AT4G08570.1	Heavy metal transport/detoxification superfamily protein
Lus10039422	AT5G58300.1	Leucine-rich repeat protein kinase family protein
Lus10041951	AT3G48280.1	cytochrome P450, family 71, subfamily A, polypeptide 25
Lus10041953	AT2G31880.1	Leucine-rich repeat protein kinase family protein
Lus10041955	AT2G21340.1	MATE efflux family protein
Lus10041958	AT4G39050.1	Kinesin motor family protein
Lus10041959	AT2G16430.2	purple acid phosphatase 10
Lus10041960	AT4G39100.1	PHD finger family protein / bromo-adjacent homology (BAH) domain-containing protein
Lus10041961	AT3G18990.1	AP2/B3-like transcriptional factor family protein
Lus10041962	AT1G80530.1	Major facilitator superfamily protein
Lus10041963	AT2G16390.1	SNF2 domain-containing protein / helicase domain-containing protein
Lus10041964	AT1G45000.1	AAA-type ATPase family protein
Lus10041965	AT2G33980.1	nudix hydrolase homolog 22
Lus10042074	AT2G21340.1	MATE efflux family protein
Lus10042075	AT4G24760.1	alpha/beta-Hydrolases superfamily protein
Lus10042076	AT5G50230.1	Transducin/WD40 repeat-like superfamily protein
Lus10042080	AT4G24800.1	MA3 domain-containing protein
Lus10042081	AT5G50280.1	Pentatricopeptide repeat (PPR) superfamily protein
Lus10042082	AT3G48360.1	BTB and TAZ domain protein 2
Lus10027899	AT3G19280.1	fucosyltransferase 11
Lus10027903	AT3G19230.1	Leucine-rich repeat (LRR) family protein
Lus10027904	AT1G49670.1	ARP protein (REF)
Lus10027909	AT3G48690.1	alpha/beta-Hydrolases superfamily protein
Lus10016831	AT3G05640.1	Protein phosphatase 2C family protein
Lus10016836	AT3G16810.1	pumilio 24
Lus10016837	AT3G16850.1	Pectin lyase-like superfamily protein
Lus10016840	AT1G24020.1	MLP-like protein 423
Lus10006766	AT4G04885.1	PCF11P-similar protein 4
Lus10006771	AT4G04860.1	DERLIN-2.2
Lus10032808	AT4G08170.2	Inositol 1,3,4-trisphosphate 5/6-kinase family protein
Lus10032809	AT1G74300.1	alpha/beta-Hydrolases superfamily protein
Lus10032830	AT1G55860.2	ubiquitin-protein ligase 1
Lus10010679	AT4G35640.1	serine acetyltransferase 3;2
Lus10010687	AT1G10320.1	Zinc finger C-x8-C-x5-C-x3-H type family protein
Lus10009203	AT2G23620.1	methyl esterase 1
Lus10009205	AT2G23580.1	methyl esterase 4
Lus10014759	AT3G09740.1	syntaxin of plants 71
Lus10014760	AT4G00350.1	MATE efflux family protein
Lus10014762	AT2G46040.1	ARID/BRIGHT DNA-binding domain;ELM2 domain protein
Lus10014763	AT1G63800.1	ubiquitin-conjugating enzyme 5
Lus10014764	AT2G46020.2	transcription regulatory protein SNF2, putative
Lus10014765	AT3G61440.1	cysteine synthase C1
Lus10037719	AT3G16857.2	2-component response regulator ARR1
Lus10004130	AT3G06350.1	Bifunctional 3-dehydroquinate dehydratase/shikimate dehydrogenase
Lus10042078	AT5G50260.1	KDEL-tailed cysteine endopeptidase CEP1
Lus10042079	AT1G10710.2	Poor homologous synapsis 1
Lus10010681	AT2G38640.1	Protein LURP-one-related 8
Lus10002132	AT1G79440.1	Succinate-semialdehyde dehydrogenase, mitochondrial
Lus10002133	AT1G32090.1	CSC1-like protein At1g32090

## Sheet: PH
List of putative candidate genes for PH
Lu Gene ID	Arabidopsis orth.	Gene name
Lus10027958	AT5G29000.2	Homeodomain-like superfamily protein
Lus10000613	AT3G58190.1	lateral organ boundaries-domain 29
Lus10014757	AT2G42430.1	lateral organ boundaries-domain 16
Lus10018944	AT3G13690.1	Protein kinase protein with adenine nucleotide alpha hydrolases-like domain
Lus10018945	AT1G21400.1	Thiamin diphosphate-binding fold (THDP-binding) superfamily protein
Lus10018946	AT4G09730.1	RH39
Lus10018947	AT1G21390.1	embryo defective 2170
Lus10035590	AT5G03810.1	GDSL-like Lipase/Acylhydrolase family protein
Lus10035591	AT2G36350.1	Protein kinase superfamily protein
Lus10035595	AT3G52870.1	IQ calmodulin-binding motif family protein
Lus10023049	AT4G24020.1	NIN like protein 7
Lus10023055	AT4G24015.1	RING/U-box superfamily protein
Lus10023056	AT4G23990.1	cellulose synthase like G3
Lus10019184	AT3G14680.1	cytochrome P450, family 72, subfamily A, polypeptide 14
Lus10019185	AT3G14620.1	cytochrome P450, family 72, subfamily A, polypeptide 8
Lus10019186	AT2G46950.1	cytochrome P450, family 709, subfamily B, polypeptide 2
Lus10019188	AT3G14630.1	cytochrome P450, family 72, subfamily A, polypeptide 9
Lus10021892	AT3G23000.1	CBL-interacting protein kinase 7
Lus10021902	AT5G43850.1	RmlC-like cupins superfamily protein
Lus10021903	AT5G43870.1	Plant protein of unknown function (DUF828) with plant pleckstrin homology-like region
Lus10014394	AT3G09925.1	Pollen Ole e 1 allergen and extensin family protein
Lus10014399	AT3G53130.1	Cytochrome P450 superfamily protein
Lus10014400	AT3G53140.1	O-methyltransferase family protein
Lus10014401	AT3G53150.1	UDP-glucosyl transferase 73D1
Lus10025454	AT1G28420.1	homeobox-1
Lus10010522	AT3G06010.1	Homeotic gene regulator
Lus10010523	AT5G19320.1	RAN GTPase activating protein 2
Lus10019044	AT3G51950.1	Zinc finger (CCCH-type) family protein / RNA recognition motif (RRM)-containing protein
Lus10003903	AT5G41800.1	Transmembrane amino acid transporter family protein
Lus10003905	AT2G46380.1	Protein of unknown function (DUF3133)
Lus10038763	AT5G47800.1	Phototropic-responsive NPH3 family protein
Lus10026281	AT2G21140.1	proline-rich protein 2
Lus10026284	AT4G34860.1	Plant neutral invertase family protein
Lus10026294	AT4G34810.1	SAUR-like auxin-responsive protein family
Lus10026296	AT4G34760.1	SAUR-like auxin-responsive protein family
Lus10031972	AT5G15630.1	COBRA-like extracellular glycosyl-phosphatidyl inositol-anchored protein family
Lus10031976	AT3G02130.1	receptor-like protein kinase 2
Lus10030865	AT3G01460.1	methyl-CPG-binding domain 9
Lus10030872	AT4G10310.1	high-affinity K+ transporter 1
Lus10030875	AT1G10600.1	associated molecule with the SH3 domain of STAM 2
Lus10005952	AT1G01430.1	TRICHOME BIREFRINGENCE-LIKE 25
Lus10021899	AT1G04210.1	LRR receptor-like S/T- Kinase GSO2
Lus10003908	AT4G17220.1	Microtubule-associated protein 70-5
Lus10026287	AT4G34840.1	5'-methylthioadenosine/S-adenosylhomocysteine nucleosidase
Lus10015710	AT5G48060.1	FT-interacting protein 1
Lus10005957	AT1G48120.1	MAINTENANCE OF MERISTEMS
