# Supplementary material for: Identification of QTNs Associated With Flowering Time, Maturity, and Plant Height Traits in Linum usitatissimum L. Using Genome-Wide Association Study
Source: Front Genet. 2022 Jun 14;13:811924. doi: 10.3389/fgene.2022.811924 (PMC9237403; doi:10.3389/fgene.2022.811924)
Supplement: Supplementary file 11 [file Table4.XLSX]

## Sheet: AK1819
Trait	Method	SNP	Chromosome	SNP position (bp)	QTN effect	LOD score	-log10(p)	r2 (%)	MAF
DF5	mrMLM	Lu06_150065	6	150065	4.7571	3.5816	4.3114	13.5542	0.3594
DF5	mrMLM	Lu11_3283122	11	3283122	5.1307	4.4951	5.2699	10.9331	0.4883
DF5	mrMLM	Lu11_1592089	11	1592089	5.7777	4.6833	5.4663	23.5262	0.2227
DF5	mrMLM	Lu12_2201590	12	2201590	5.113	3.5195	4.2458	14.6696	0.4141
DF5	FASTmrMLM	Lu08_2981314	8	2981314	4.2073	3.5915	4.3218	15.2048	0.2385
DF5	FASTmrMLM	Lu11_1592089	11	1592089	3.9279	4.104	4.8607	13.177	0.2231
DF5	FASTmrMLM	Lu11_3283122	11	3283122	4.4814	5.0404	5.8381	10.1079	0.4885
DF5	FASTmrMLM	Lu12_2201590	12	2201590	4.3727	5.1762	5.9793	13.0019	0.4154
DF5	FASTmrEMMA	Lu02_6924753	2	6924753	-5.7048	3.0893	3.7903	4.1702	0.2231
DF5	FASTmrEMMA	Lu07_17086852	7	17086852	-7.0055	3.0549	3.7537	4.4269	0.4692
DF5	pLARmEB	Lu08_2981314	8	2981314	4.9108	5.8418	6.6694	17.3117	0.2385
DF5	pLARmEB	Lu08_4342651	8	4342651	-3.0902	3.4783	4.2023	6.8941	0.2577
DF5	pLARmEB	Lu08_22040169	8	22040169	5.0027	4.1461	4.9048	4.6584	0.4923
DF5	pLARmEB	Lu11_1592089	11	1592089	3.775	3.5207	4.2471	10.1715	0.2231
DF5	pLARmEB	Lu11_3283122	11	3283122	4.7961	7.0984	7.9658	9.6757	0.4885
DF5	pLARmEB	Lu12_2201590	12	2201590	4.4746	5.8825	6.7115	11.3789	0.4154
DF5	ISIS EM-BLASSO	Lu03_3219041	3	3219041	2.5932	4.4733	5.2471	5.0382	0.3923
DF5	ISIS EM-BLASSO	Lu05_16039312	5	16039312	-1.7376	3.1189	3.8217	2.324	0.2885
DF5	ISIS EM-BLASSO	Lu06_150052	6	150052	3.4397	4.5156	5.2913	7.7761	0.3577
DF5	ISIS EM-BLASSO	Lu08_2981314	8	2981314	4.0527	5.6009	6.42	12.5938	0.2385
DF5	ISIS EM-BLASSO	Lu09_8297557	9	8297557	-3.0634	4.1871	4.9477	7.2367	0.2577
DF5	ISIS EM-BLASSO	Lu09_16962418	9	16962418	-3.1869	3.5601	4.2887	5.2955	0.4115
DF5	ISIS EM-BLASSO	Lu11_1592089	11	1592089	4.7712	6.311	7.1543	17.3551	0.2231
DF5	ISIS EM-BLASSO	Lu13_17769094	13	17769094	2.1093	3.5833	4.3132	2.8825	0.2115
DF50	mrMLM	Lu01_27680796	1	27680796	9.788	4.4244	5.196	17.7137	0.4805
DF50	mrMLM	Lu05_16039312	5	16039312	-4.2214	3.7503	4.4891	14.2324	0.293
DF50	mrMLM	Lu06_17131060	6	17131060	-9.0897	3.0903	3.7913	13.4764	0.4844
DF50	mrMLM	Lu07_221399	7	221399	7.9743	5.1002	5.9003	14.4556	0.5
DF50	mrMLM	Lu11_3283122	11	3283122	4.3802	4.2896	5.055	8.945	0.4883
DF50	FASTmrMLM	Lu04_12076818	4	12076818	3.1607	3.1339	3.8376	11.1903	0.2577
DF50	FASTmrMLM	Lu12_4359290	12	4359290	-4.277	3.9908	4.7419	20.3739	0.2846
DF50	FASTmrEMMA	Lu04_122646	4	122646	6.263	3.3528	4.0697	6.0246	0.4192
DF50	pLARmEB	Lu01_27777416	1	27777416	-3.345	4.2108	4.9726	6.6303	0.4154
DF50	pLARmEB	Lu03_19423426	3	19423426	-2.3668	3.2892	4.0023	4.3305	0.2423
DF50	pLARmEB	Lu09_16962441	9	16962441	-4.0814	3.925	4.6728	8.8072	0.4115
DF50	pLARmEB	Lu09_17402167	9	17402167	2.748	3.3961	4.1155	3.1999	0.4962
DF50	pLARmEB	Lu12_4359277	12	4359277	-5.1637	6.4662	7.3145	20.6767	0.2885
DF50	pLARmEB	Lu14_17560341	14	17560341	-3.921	4.3995	5.17	5.7376	0.4615
DF50	ISIS EM-BLASSO	Lu02_6924753	2	6924753	-2.2107	3.0071	3.7028	1.9477	0.2231
DF50	ISIS EM-BLASSO	Lu07_221399	7	221399	4.9885	4.2369	4.9999	8.4047	0.5
DF50	ISIS EM-BLASSO	Lu08_21523778	8	21523778	-3.1885	4.0622	4.8168	8.9731	0.4192
DF50	ISIS EM-BLASSO	Lu09_2962472	9	2962472	-3.3144	5.2518	6.0578	12.5402	0.2577
DF50	ISIS EM-BLASSO	Lu11_3283122	11	3283122	2.7237	3.2513	3.9622	5.1384	0.4885
DF50	ISIS EM-BLASSO	Lu12_2201590	12	2201590	3.0172	3.8146	4.5568	8.5194	0.4154
DF95	mrMLM	Lu06_17131060	6	17131060	-9.8036	3.8297	4.5727	18.1773	0.4844
DF95	mrMLM	Lu07_221399	7	221399	7.8956	4.5054	5.2806	16.4328	0.5
DF95	mrMLM	Lu12_4359290	12	4359290	-4.4009	3.1595	3.8648	17.8688	0.2891
DF95	FASTmrMLM	Lu02_4981406	2	4981406	-2.0091	3.0077	3.7034	4.2802	0.3231
DF95	FASTmrMLM	Lu04_12076818	4	12076818	4.35	4.2847	5.0499	20.1793	0.2577
DF95	FASTmrMLM	Lu12_4359290	12	4359290	-3.679	3.1559	3.861	14.3518	0.2846
DF95	pLARmEB	Lu01_27777416	1	27777416	-3.1055	3.9683	4.7183	6.8414	0.4154
DF95	pLARmEB	Lu03_3344453	3	3344453	-3.1375	4.5087	5.2841	9.1975	0.2462
DF95	pLARmEB	Lu09_16962441	9	16962441	-3.0738	3.3526	4.0694	5.9801	0.4115
DF95	pLARmEB	Lu09_17402167	9	17402167	2.1492	3.0455	3.7437	2.3432	0.4962
DF95	pLARmEB	Lu12_4359290	12	4359290	-4.2067	5.3697	6.1802	16.4714	0.2846
DF95	pLARmEB	Lu12_18255886	12	18255886	-2.7393	5.5762	6.3944	6.8598	0.3654
DF95	pLARmEB	Lu13_17334655	13	17334655	1.8994	3.7345	4.4725	2.2235	0.4885
DF95	pLARmEB	Lu14_13857464	14	13857464	-2.9028	3.7186	4.4558	3.0325	0.4808
DF95	ISIS EM-BLASSO	Lu05_10667992	5	10667992	3.5412	3.5313	4.2583	10.418	0.3808
DF95	ISIS EM-BLASSO	Lu06_17131060	6	17131060	-7.0644	3.3645	4.082	10.7362	0.4846
DF95	ISIS EM-BLASSO	Lu07_221399	7	221399	7.0963	6.1464	6.9843	15.0988	0.5
DF95	ISIS EM-BLASSO	Lu11_3283122	11	3283122	2.8014	3.2233	3.9325	4.8254	0.4885
DF95	ISIS EM-BLASSO	Lu11_16692057	11	16692057	-2.7185	3.4327	4.1542	7.7722	0.2846
DM	mrMLM	Lu01_5208623	1	5208623	-1.3947	3.3377	4.0537	5.3002	0.4336
DM	mrMLM	Lu04_726720	4	726720	2.8363	6.3636	7.2086	14.3517	0.4453
DM	mrMLM	Lu04_17812996	4	17812996	-1.6578	3.9463	4.6952	9.0413	0.2617
DM	mrMLM	Lu04_19832989	4	19832989	-1.6318	4.3423	5.1102	7.8526	0.3945
DM	mrMLM	Lu08_3022266	8	3022266	-2.7016	3.5888	4.319	6.8259	0.4844
DM	mrMLM	Lu09_21532467	9	21532467	-1.469	4.0058	4.7577	6.433	0.3984
DM	mrMLM	Lu09_8225532	9	8225532	2.4433	6.7852	7.6433	19.5402	0.2812
DM	mrMLM	Lu11_10861944	11	10861944	-1.2669	3.6514	4.385	4.3732	0.4883
DM	mrMLM	Lu12_6375636	12	6375636	1.1602	3.3441	4.0604	3.8772	0.2539
DM	mrMLM	Lu14_8608001	14	8608001	-1.2482	3.1567	3.8618	2.2147	0.2695
DM	FASTmrMLM	Lu04_726720	4	726720	1.7442	3.9467	4.6956	7.8016	0.4462
DM	FASTmrMLM	Lu04_17813009	4	17813009	-1.553	4.6046	5.3842	11.4127	0.2692
DM	FASTmrMLM	Lu09_4010897	9	4010897	-4.0119	3.7597	4.499	6.8702	0.4962
DM	FASTmrMLM	Lu12_6375636	12	6375636	0.8613	3.0323	3.7296	3.0714	0.2538
DM	FASTmrMLM	Lu14_8608001	14	8608001	-1.4336	4.8971	5.689	4.1994	0.2769
DM	FASTmrEMMA	Lu01_879145	1	879145	3.3696	6.1803	7.0193	12.0909	0.3615
DM	FASTmrEMMA	Lu10_5425451	10	5425451	-3.0674	4.9258	5.7189	8.8318	0.45
DM	FASTmrEMMA	Lu15_15021031	15	15021031	3.025	3.7517	4.4906	5.5258	0.4962
DM	pLARmEB	Lu01_7108421	1	7108421	-1.4005	4.3519	5.1202	7.4557	0.2577
DM	pLARmEB	Lu02_20218551	2	20218551	2.5519	10.2141	11.1568	24.7077	0.2385
DM	pLARmEB	Lu03_19175199	3	19175199	1.5726	9.0308	9.9479	5.6614	0.4462
DM	pLARmEB	Lu03_26574228	3	26574228	-0.8316	3.0032	3.6987	1.1954	0.5
DM	pLARmEB	Lu04_17812996	4	17812996	-1.3122	4.2046	4.9661	6.5406	0.2654
DM	pLARmEB	Lu04_19832989	4	19832989	-1.1187	4.9625	5.7571	4.2615	0.3923
DM	pLARmEB	Lu05_17337339	5	17337339	0.7619	3.4302	4.1515	2.1882	0.3615
DM	pLARmEB	Lu07_3883956	7	3883956	1.2976	3.9721	4.7223	5.0384	0.3692
DM	pLARmEB	Lu09_4010897	9	4010897	-4.2852	5.2784	6.0855	6.2958	0.4962
DM	pLARmEB	Lu09_16824619	9	16824619	-1.2854	5.6533	6.4742	3.4036	0.4731
DM	pLARmEB	Lu09_21532467	9	21532467	-1.2932	4.9736	5.7687	5.7569	0.4
DM	pLARmEB	Lu12_6375636	12	6375636	1.5292	9.1708	10.0911	7.7773	0.2538
DM	ISIS EM-BLASSO	Lu01_24802634	1	24802634	-1.6193	3.7365	4.4746	9.52	0.2846
DM	ISIS EM-BLASSO	Lu04_9402007	4	9402007	-1.8469	4.8497	5.6397	8.2772	0.4192
DM	ISIS EM-BLASSO	Lu09_4010897	9	4010897	-3.6472	3.6894	4.425	4.4221	0.4962
DM	ISIS EM-BLASSO	Lu09_21532467	9	21532467	-1.2527	3.9292	4.6772	5.2371	0.4
DM	ISIS EM-BLASSO	Lu11_10861894	11	10861894	-1.5263	6.5957	7.448	6.8785	0.4808
DM	ISIS EM-BLASSO	Lu13_16071120	13	16071120	2.0084	6.8851	7.7462	10.0514	0.4385
DM	ISIS EM-BLASSO	Lu13_16286070	13	16286070	2.0097	5.314	6.1224	14.8755	0.25
DM	ISIS EM-BLASSO	Lu15_2327131	15	2327131	2.1349	6.7599	7.6173	9.1033	0.4962
DM	ISIS EM-BLASSO	Lu15_15021031	15	15021031	0.9832	3.2943	4.0077	2.4706	0.4962
PH	mrMLM	Lu01_26746658	1	26746658	-6.4069	3.7455	4.4841	36.6028	0.1758
PH	FASTmrMLM	Lu01_25353399	1	25353399	3.0591	4.495	5.2698	10.6657	0.25
PH	FASTmrMLM	Lu07_11248892	7	11248892	2.8476	3.7974	4.5387	4.9821	0.4808
PH	FASTmrMLM	Lu12_3833448	12	3833448	-3.2492	4.6054	5.385	10.1454	0.4231
PH	FASTmrEMMA	Lu05_17023048	5	17023048	5.6064	4.6184	5.3986	9.388	0.4808
PH	pLARmEB	Lu01_8023806	1	8023806	3.697	4.9592	5.7537	4.4025	0.4654
PH	pLARmEB	Lu01_28760542	1	28760542	-1.9309	3.0908	3.7918	3.8615	0.25
PH	pLARmEB	Lu03_3452449	3	3452449	-2.4449	4.8333	5.6226	6.0951	0.3692
PH	pLARmEB	Lu03_5476022	3	5476022	3.4731	6.1345	6.972	9.3081	0.45
PH	pLARmEB	Lu07_11248892	7	11248892	2.8811	4.2121	4.9739	4.4936	0.4808
PH	pLARmEB	Lu07_15977308	7	15977308	-7.6712	6.907	7.7688	15.7692	0.4769
PH	pLARmEB	Lu08_6319321	8	6319321	2.6659	4.6777	5.4604	5.5977	0.45
PH	pLARmEB	Lu08_20000367	8	20000367	2.9052	5.1805	5.9838	5.1111	0.25
PH	pLARmEB	Lu08_21537256	8	21537256	-2.5822	4.362	5.1308	3.8984	0.4885
PH	pLARmEB	Lu15_1594758	15	1594758	3.1329	4.2014	4.9627	10.2018	0.2615
PH	ISIS EM-BLASSO	Lu01_8023806	1	8023806	2.6504	3.394	4.1132	2.2255	0.4654
PH	ISIS EM-BLASSO	Lu03_5476022	3	5476022	3.6731	6.3082	7.1514	10.2401	0.45
PH	ISIS EM-BLASSO	Lu07_3541251	7	3541251	-3.2491	4.0099	4.762	10.7715	0.25
PH	ISIS EM-BLASSO	Lu07_11248892	7	11248892	2.6567	4.1205	4.878	3.7581	0.4808
PH	ISIS EM-BLASSO	Lu07_15977308	7	15977308	-5.387	4.4286	5.2004	7.6487	0.4769
PH	ISIS EM-BLASSO	Lu08_3125492	8	3125492	-3.2503	6.726	7.5823	10.4933	0.2885
PH	ISIS EM-BLASSO	Lu08_6319321	8	6319321	2.4839	4.6036	5.3832	4.7799	0.45
PH	ISIS EM-BLASSO	Lu11_14771548	11	14771548	3.232	4.6527	5.4344	10.186	0.3423
PH	ISIS EM-BLASSO	Lu15_15418722	15	15418722	-2.267	3.7345	4.4725	4.2093	0.4231

## Sheet: AK1920
Trait	Method	SNP	Chromosome	SNP position (bp)	QTN effect	LOD score	-log10(p)	r2 (%)	MAF
DF5	mrMLM	Lu01_25104692	1	25104692	-1.9446	4.0982	4.8546	6.1913	0.2852
DF5	mrMLM	Lu01_17201820	1	17201820	-1.9883	3.0113	3.7073	6.1514	0.1914
DF5	mrMLM	Lu03_19423426	3	19423426	-3.3793	9.8622	10.7976	18.5509	0.2461
DF5	mrMLM	Lu03_715991	3	715991	-2.9544	4.6582	5.4401	5.1645	0.4883
DF5	mrMLM	Lu05_16229944	5	16229944	-1.675	3.5825	4.3123	4.5021	0.2617
DF5	mrMLM	Lu05_1887974	5	1887974	-2.6325	5.4514	6.265	8.9635	0.3828
DF5	mrMLM	Lu07_4061268	7	4061268	1.7446	5.0649	5.8636	4.0064	0.4922
DF5	mrMLM	Lu09_21344639	9	21344639	2.5849	5.5803	6.3986	10.8152	0.293
DF5	mrMLM	Lu11_17444704	11	17444704	1.8724	3.6966	4.4326	3.7926	0.457
DF5	mrMLM	Lu13_10129353	13	10129353	-1.5855	3.2414	3.9517	4.0133	0.2695
DF5	mrMLM	Lu13_17468986	13	17468986	2.2311	4.0611	4.8157	8.0244	0.293
DF5	mrMLM	Lu15_15418733	15	15418733	-2.3542	6.4953	7.3445	7.4185	0.418
DF5	FASTmrMLM	Lu03_19423426	3	19423426	-2.785	6.2654	7.1072	15.1743	0.2423
DF5	FASTmrMLM	Lu05_16229944	5	16229944	-2.0193	5.2607	6.0671	7.8802	0.2615
DF5	FASTmrMLM	Lu07_4061268	7	4061268	1.5269	4.6219	5.4022	3.6964	0.4885
DF5	FASTmrMLM	Lu08_16486427	8	16486427	-1.8083	5.0723	5.8713	6.4176	0.2923
DF5	FASTmrMLM	Lu09_21344639	9	21344639	2.8387	5.5872	6.4058	15.709	0.2923
DF5	FASTmrMLM	Lu15_420995	15	420995	2.1132	4.4751	5.249	8.787	0.2462
DF5	FASTmrMLM	Lu15_15418722	15	15418722	-2.2821	6.3362	7.1803	8.2565	0.4231
DF5	pLARmEB	Lu03_715991	3	715991	-3.612	8.1579	9.0539	6.9793	0.4885
DF5	pLARmEB	Lu03_19423426	3	19423426	-2.6039	6.5918	7.444	9.9587	0.2423
DF5	pLARmEB	Lu05_16229944	5	16229944	-1.4738	3.8523	4.5964	3.1513	0.2615
DF5	pLARmEB	Lu07_4061268	7	4061268	1.0212	3.0954	3.7967	1.2411	0.4885
DF5	pLARmEB	Lu08_17052896	8	17052896	-2.8009	6.7355	7.5921	11.6551	0.2577
DF5	pLARmEB	Lu09_21344639	9	21344639	2.7868	6.1568	6.9951	11.3654	0.2923
DF5	pLARmEB	Lu10_11984845	10	11984845	-2.2922	5.3827	6.1937	7.8003	0.2577
DF5	pLARmEB	Lu14_8756996	14	8756996	2.4123	5.0168	5.8136	1.5228	0.4308
DF5	pLARmEB	Lu15_15418733	15	15418733	-2.4013	7.5171	8.3963	6.9783	0.4192
DF5	ISIS EM-BLASSO	Lu03_19369958	3	19369958	-1.7298	4.6437	5.425	5.1846	0.4538
DF5	ISIS EM-BLASSO	Lu03_19423426	3	19423426	-2.8827	6.8507	7.7108	18.7845	0.2423
DF5	ISIS EM-BLASSO	Lu05_14830471	5	14830471	1.2042	3.0249	3.7218	3.2779	0.3154
DF5	ISIS EM-BLASSO	Lu05_16229944	5	16229944	-1.4331	3.2237	3.9329	4.586	0.2615
DF5	ISIS EM-BLASSO	Lu07_4061268	7	4061268	1.1969	3.1257	3.8289	2.6241	0.4885
DF5	ISIS EM-BLASSO	Lu09_21344639	9	21344639	2.6484	4.8609	5.6514	15.7983	0.2923
DF5	ISIS EM-BLASSO	Lu14_13677506	14	13677506	1.531	3.5796	4.3093	3.9787	0.4808
DF5	ISIS EM-BLASSO	Lu15_15418733	15	15418733	-2.2718	5.7322	6.5559	9.6131	0.4192
DF50	mrMLM	Lu02_22483108	2	22483108	1.8622	6.1222	6.9593	6.4843	0.3828
DF50	mrMLM	Lu03_19423426	3	19423426	-3.8374	13.7617	14.7668	27.6341	0.2461
DF50	mrMLM	Lu03_4228242	3	4228242	-1.596	5.8017	6.6279	3.8058	0.375
DF50	mrMLM	Lu05_14830471	5	14830471	1.654	3.447	4.1693	5.1336	0.3164
DF50	mrMLM	Lu05_15328362	5	15328362	-2.5195	10.4409	11.3882	10.2692	0.4727
DF50	mrMLM	Lu06_5661970	6	5661970	-1.9164	4.7945	5.5822	6.9464	0.2734
DF50	mrMLM	Lu07_3538758	7	3538758	2.5571	5.6913	6.5136	11.8383	0.2031
DF50	mrMLM	Lu08_82326	8	82326	1.773	5.6602	6.4814	5.5108	0.4219
DF50	mrMLM	Lu15_15418733	15	15418733	-2.3371	6.6482	7.5022	8.4457	0.418
DF50	FASTmrMLM	Lu02_22483108	2	22483108	1.7605	7.7681	8.654	6.4938	0.3808
DF50	FASTmrMLM	Lu03_4228242	3	4228242	-1.3224	4.6429	5.4242	2.9276	0.3769
DF50	FASTmrMLM	Lu03_19423426	3	19423426	-3.6263	12.9649	13.9575	27.6502	0.2423
DF50	FASTmrMLM	Lu05_15328362	5	15328362	-2.0539	8.6727	9.5814	7.6466	0.4692
DF50	FASTmrMLM	Lu06_5661970	6	5661970	-1.6349	5.238	6.0435	5.6647	0.2692
DF50	FASTmrMLM	Lu07_3538758	7	3538758	2.4921	6.194	7.0335	12.5992	0.2038
DF50	FASTmrMLM	Lu08_82343	8	82343	1.6852	5.9944	6.8272	5.5778	0.4154
DF50	FASTmrMLM	Lu15_15418733	15	15418733	-2.2102	7.2597	8.1317	8.4639	0.4192
DF50	FASTmrEMMA	Lu01_21634883	1	21634883	-5.8375	3.9637	4.7135	6.6432	0.3769
DF50	FASTmrEMMA	Lu05_14830361	5	14830361	-3.9543	5.1577	5.9601	9.7203	0.35
DF50	FASTmrEMMA	Lu05_15328362	5	15328362	-4.4304	6.2642	7.1061	10.4742	0.4692
DF50	pLARmEB	Lu01_6408072	1	6408072	1.2331	4.3644	5.1333	3.0509	0.2923
DF50	pLARmEB	Lu03_715991	3	715991	-2.4964	5.8724	6.7011	4.5541	0.4885
DF50	pLARmEB	Lu03_5475951	3	5475951	-1.4826	3.746	4.4846	2.5093	0.4885
DF50	pLARmEB	Lu03_19423426	3	19423426	-3.0714	10.3986	11.345	18.9273	0.2423
DF50	pLARmEB	Lu04_749101	4	749101	1.0929	3.24	3.9502	2.1949	0.3615
DF50	pLARmEB	Lu04_7712668	4	7712668	2.2584	4.2455	5.0089	9.3731	0.3346
DF50	pLARmEB	Lu07_3538758	7	3538758	1.7431	4.7754	5.5623	5.8812	0.2038
DF50	pLARmEB	Lu10_11984845	10	11984845	-2.322	5.0372	5.8348	10.9339	0.2577
DF50	pLARmEB	Lu11_17444704	11	17444704	2.1895	7.3599	8.2347	6.405	0.4577
DF50	pLARmEB	Lu14_10986652	14	10986652	-1.5783	5.1421	5.9439	4.9595	0.2231
DF50	pLARmEB	Lu15_15418733	15	15418733	-2.7196	8.9046	9.8188	12.2279	0.4192
DF50	ISIS EM-BLASSO	Lu01_27680796	1	27680796	2.7833	3.148	3.8526	4.8606	0.4808
DF50	ISIS EM-BLASSO	Lu01_27777416	1	27777416	-1.2118	3.3903	4.1093	3.0219	0.4154
DF50	ISIS EM-BLASSO	Lu03_19423426	3	19423426	-2.7746	9.4075	10.3331	20.6673	0.2423
DF50	ISIS EM-BLASSO	Lu05_14830471	5	14830471	1.59	3.7116	4.4484	6.787	0.3154
DF50	ISIS EM-BLASSO	Lu05_15328362	5	15328362	-2.1287	8.7715	9.6825	10.4877	0.4692
DF50	ISIS EM-BLASSO	Lu06_5661970	6	5661970	-1.3571	3.2526	3.9635	4.9836	0.2692
DF50	ISIS EM-BLASSO	Lu08_82326	8	82326	1.3155	4.3307	5.098	4.3403	0.4192
DF50	ISIS EM-BLASSO	Lu13_17468986	13	17468986	1.5893	3.846	4.5898	6.7295	0.2923
DF50	ISIS EM-BLASSO	Lu15_15418733	15	15418733	-1.4908	3.3849	4.1036	4.9165	0.4192
DF95	mrMLM	Lu01_6408072	1	6408072	2.5286	9.2539	10.176	15.1212	0.293
DF95	mrMLM	Lu03_19423426	3	19423426	-3.1229	10.2828	11.2269	23.0639	0.2461
DF95	mrMLM	Lu05_15328362	5	15328362	-1.5131	3.1451	3.8495	4.6673	0.4727
DF95	mrMLM	Lu06_5661970	6	5661970	-2.5146	6.9172	7.7793	15.0717	0.2734
DF95	mrMLM	Lu07_221399	7	221399	2.7742	3.3868	4.1056	5.2301	0.5
DF95	mrMLM	Lu09_20930319	9	20930319	1.407	3.9427	4.6914	4.6964	0.3633
DF95	mrMLM	Lu11_5390620	11	5390620	1.8274	3.116	3.8186	4.3291	0.4805
DF95	mrMLM	Lu15_4682678	15	4682678	-1.9653	5.4517	6.2653	8.4519	0.375
DF95	FASTmrMLM	Lu03_19423426	3	19423426	-2.4592	6.8455	7.7054	20.3342	0.2423
DF95	FASTmrMLM	Lu04_7712668	4	7712668	1.7943	3.185	3.8918	9.915	0.3346
DF95	FASTmrMLM	Lu08_82343	8	82343	1.4486	3.9279	4.6759	6.5912	0.4154
DF95	FASTmrMLM	Lu15_4682678	15	4682678	-1.2457	3.1401	3.8442	4.8275	0.3731
DF95	pLARmEB	Lu01_6408072	1	6408072	2.1893	10.2204	11.1632	13.2919	0.2923
DF95	pLARmEB	Lu02_13267866	2	13267866	-1.6477	6.3153	7.1588	4.587	0.4654
DF95	pLARmEB	Lu03_19423426	3	19423426	-2.512	8.8256	9.7379	17.4995	0.2423
DF95	pLARmEB	Lu04_749101	4	749101	1.5967	5.304	6.112	6.4761	0.3615
DF95	pLARmEB	Lu06_5661970	6	5661970	-1.6183	4.9251	5.7182	7.3205	0.2692
DF95	pLARmEB	Lu07_221399	7	221399	2.9247	7.0098	7.8746	6.8166	0.5
DF95	pLARmEB	Lu07_6669473	7	6669473	-1.9094	7.7298	8.6147	10.2269	0.2923
DF95	pLARmEB	Lu09_19105863	9	19105863	1.4838	3.7722	4.5122	5.8912	0.3192
DF95	ISIS EM-BLASSO	Lu01_6408072	1	6408072	1.7782	6.8131	7.6721	9.5426	0.2923
DF95	ISIS EM-BLASSO	Lu03_19423426	3	19423426	-1.8712	4.9912	5.787	10.5668	0.2423
DF95	ISIS EM-BLASSO	Lu04_19659795	4	19659795	-2.149	6.3788	7.2243	13.0186	0.2077
DF95	ISIS EM-BLASSO	Lu07_221399	7	221399	2.0589	3.3217	4.0367	3.676	0.5
DF95	ISIS EM-BLASSO	Lu15_4682678	15	4682678	-2.2881	8.3894	9.2912	14.6186	0.3731
DF95	ISIS EM-BLASSO	Lu15_6876774	15	6876774	-2.6926	5.3443	6.1539	6.2872	0.4885
DM	mrMLM	Lu06_5411209	6	5411209	1.5756	4.2867	5.052	19.0504	0.2734
DM	mrMLM	Lu12_15852247	12	15852247	-1.6139	3.9316	4.6798	19.5128	0.3438
DM	FASTmrMLM	Lu03_26600131	3	26600131	-0.9055	3.1971	3.9047	3.2956	0.4923
DM	FASTmrMLM	Lu10_3775030	10	3775030	1.2807	4.7271	5.512	11.7534	0.3231
DM	FASTmrMLM	Lu12_712858	12	712858	-1.325	4.085	4.8407	13.0218	0.2462
DM	FASTmrMLM	Lu13_20459348	13	20459348	1.2944	4.7501	5.5359	6.4721	0.4769
DM	FASTmrEMMA	Lu07_11248920	7	11248920	2.5772	3.059	3.758	5.2852	0.4615
DM	pLARmEB	Lu06_156793	6	156793	-1.452	4.1648	4.9244	7.5842	0.4962
DM	pLARmEB	Lu07_11248920	7	11248920	1.4071	4.5781	5.3565	7.5312	0.4615
DM	ISIS EM-BLASSO	Lu06_3860800	6	3860800	-1.3823	4.7172	5.5016	14.0659	0.2846
DM	ISIS EM-BLASSO	Lu07_11248920	7	11248920	1.4904	4.7755	5.5624	7.0747	0.4615
DM	ISIS EM-BLASSO	Lu10_3775030	10	3775030	1.4122	4.6494	5.4309	14.2118	0.3231
DM	ISIS EM-BLASSO	Lu13_20459238	13	20459238	1.76	5.0508	5.849	15.8421	0.4077
PH	mrMLM	Lu03_21996588	3	21996588	-5.2426	11.5128	12.4805	27.0927	0.3047
PH	mrMLM	Lu06_15404691	6	15404691	-2.8336	3.8367	4.58	7.6752	0.3906
PH	mrMLM	Lu08_21648707	8	21648707	-5.0507	3.5611	4.2897	11.7106	0.4648
PH	mrMLM	Lu08_21364712	8	21364712	-3.3919	3.1674	3.8732	10.2853	0.3672
PH	mrMLM	Lu12_4588096	12	4588096	-2.8946	3.1397	3.8438	8.4093	0.3555
PH	FASTmrMLM	Lu03_6596990	3	6596990	-2.34	3.2157	3.9244	5.6803	0.4808
PH	FASTmrMLM	Lu13_14838935	13	14838935	-2.7573	5.0314	5.8288	10.8547	0.3962
PH	FASTmrEMMA	Lu01_10278370	1	10278370	7.3269	5.9028	6.7325	11.3652	0.4731
PH	FASTmrEMMA	Lu04_15139078	4	15139078	7.1758	4.1839	4.9444	6.7196	0.4615
PH	FASTmrEMMA	Lu06_607104	6	607104	-4.1574	3.3547	4.0717	4.2994	0.3615
PH	FASTmrEMMA	Lu09_20061287	9	20061287	-4.128	3.2588	3.9701	4.0857	0.3346
PH	pLARmEB	Lu07_10368616	7	10368616	3.4214	6.01	6.8434	7.5146	0.4846
PH	pLARmEB	Lu07_11248965	7	11248965	4.0723	6.7906	7.6489	8.7205	0.4577
PH	pLARmEB	Lu08_20903053	8	20903053	-3.2249	3.6065	4.3376	9.1798	0.3885
PH	pLARmEB	Lu08_21648672	8	21648672	-3.2701	3.5487	4.2767	5.0877	0.4692
PH	pLARmEB	Lu09_20862935	9	20862935	-3.2356	7.4239	8.3005	11.4035	0.3308
PH	pLARmEB	Lu11_14771548	11	14771548	4.7186	7.5254	8.4048	23.3992	0.3423
PH	ISIS EM-BLASSO	Lu02_5702508	2	5702508	3.34	5.361	6.1712	11.4342	0.3538
PH	ISIS EM-BLASSO	Lu03_21996588	3	21996588	-4.7817	12.1544	13.1334	24.3566	0.3077
PH	ISIS EM-BLASSO	Lu08_21648672	8	21648672	-5.0491	6.1701	7.0088	12.0081	0.4692
PH	ISIS EM-BLASSO	Lu13_17880758	13	17880758	2.2843	4.1078	4.8646	4.8509	0.4923
PH	ISIS EM-BLASSO	Lu14_4532570	14	4532570	2.3538	3.0971	3.7985	6.0093	0.2308

## Sheet: DL1718
Trait	Method	SNP	Chromosome	SNP position (bp)	QTN effect	LOD score	-log10(p)	r2 (%)	MAF
DF5	mrMLM	Lu10_15001635	10	15001635	-5.6395	5.6455	6.4662	11.5482	0.457
DF5	mrMLM	Lu11_1592089	11	1592089	9.6091	7.3477	8.2222	35.2763	0.2227
DF5	mrMLM	Lu15_8557141	15	8557141	-5.097	3.6629	4.3971	8.1783	0.4531
DF5	FASTmrMLM	Lu04_16826656	4	16826656	5.5042	3.7493	4.4881	15.8207	0.3308
DF5	FASTmrEMMA	Lu08_31911	8	31911	11.8643	3.3038	4.0178	6.2812	0.3192
DF5	pLARmEB	Lu05_2930516	5	2930516	5.9818	4.6587	5.4406	7.2367	0.4692
DF5	pLARmEB	Lu08_31911	8	31911	5.2279	3.513	4.239	1.615	0.3192
DF5	pLARmEB	Lu10_15001635	10	15001635	-3.5779	3.7529	4.4919	5.9571	0.45
DF5	pLARmEB	Lu11_1592089	11	1592089	8.2398	6.6871	7.5423	33.2411	0.2231
DF5	pLARmEB	Lu11_3283122	11	3283122	4.0721	3.3983	4.1178	4.7845	0.4885
DF5	ISIS EM-BLASSO	Lu02_11765101	2	11765101	6.3739	6.1981	7.0377	9.1503	0.4038
DF5	ISIS EM-BLASSO	Lu05_3640071	5	3640071	-5.0394	3.7401	4.4784	13.0955	0.2654
DF5	ISIS EM-BLASSO	Lu08_31911	8	31911	5.3765	3.0041	3.6996	1.799	0.3192
DF5	ISIS EM-BLASSO	Lu11_1592089	11	1592089	5.8863	4.0079	4.7599	17.8668	0.2231
DF50	mrMLM	Lu01_5208623	1	5208623	7.0163	4.9861	5.7817	9.9721	0.4336
DF50	mrMLM	Lu03_9215257	3	9215257	-7.8627	3.9937	4.745	14.6188	0.2109
DF50	mrMLM	Lu05_7581214	5	7581214	-5.8441	3.5947	4.3252	8.3294	0.3203
DF50	mrMLM	Lu07_3681565	7	3681565	7.13	5.9515	6.7829	12.3718	0.3203
DF50	mrMLM	Lu09_16714871	9	16714871	-6.3464	3.6784	4.4134	7.3187	0.4492
DF50	mrMLM	Lu09_1801164	9	1801164	-6.503	5.8717	6.7003	9.8012	0.4648
DF50	mrMLM	Lu09_17305499	9	17305499	-7.0877	4.2088	4.9705	12.1553	0.25
DF50	FASTmrMLM	Lu02_25206739	2	25206739	4.7513	4.3167	5.0834	3.1056	0.2692
DF50	FASTmrMLM	Lu04_16826508	4	16826508	6.136	3.9374	4.6858	13.5157	0.3269
DF50	FASTmrMLM	Lu07_3681565	7	3681565	3.8235	3.7705	4.5104	5.5536	0.3154
DF50	FASTmrMLM	Lu09_1801164	9	1801164	-4.4951	4.1762	4.9363	7.3102	0.4577
DF50	FASTmrMLM	Lu12_10081865	12	10081865	5.1619	3.1241	3.8272	9.312	0.3423
DF50	FASTmrEMMA	Lu03_24924140	3	24924140	-12.927	3.9688	4.7189	9.1573	0.3
DF50	pLARmEB	Lu01_5208623	1	5208623	5.1225	5.0737	5.8728	6.2363	0.4346
DF50	pLARmEB	Lu03_9215257	3	9215257	-6.0839	4.8832	5.6746	10.2689	0.2115
DF50	pLARmEB	Lu03_24924140	3	24924140	-4.3075	3.3542	4.0711	5.318	0.3
DF50	pLARmEB	Lu05_1541588	5	1541588	4.2141	3.2645	3.9761	1.1783	0.3769
DF50	pLARmEB	Lu05_7581214	5	7581214	-4.455	3.884	4.6297	5.679	0.3154
DF50	pLARmEB	Lu07_3681565	7	3681565	5.5738	6.9831	7.8471	8.8705	0.3154
DF50	pLARmEB	Lu09_1801164	9	1801164	-4.3905	4.4518	5.2246	5.2419	0.4577
DF50	pLARmEB	Lu09_16714871	9	16714871	-4.9068	4.2901	5.0556	5.1329	0.4462
DF50	pLARmEB	Lu09_17305499	9	17305499	-4.665	3.6913	4.427	6.1782	0.2538
DF50	ISIS EM-BLASSO	Lu01_5208623	1	5208623	4.3639	4.1193	4.8767	6.3639	0.4346
DF50	ISIS EM-BLASSO	Lu01_27680940	1	27680940	-5.9644	4.309	5.0753	13.1393	0.1808
DF50	ISIS EM-BLASSO	Lu03_8373065	3	8373065	3.6905	3.3292	4.0447	5.3429	0.2462
DF50	ISIS EM-BLASSO	Lu06_14737458	6	14737458	4.3595	3.822	4.5646	2.9502	0.3808
DF50	ISIS EM-BLASSO	Lu08_31931	8	31931	5.6816	4.0627	4.8173	1.9285	0.3231
DF50	ISIS EM-BLASSO	Lu09_1801164	9	1801164	-3.8941	3.94	4.6886	5.798	0.4577
DF50	ISIS EM-BLASSO	Lu10_1505285	10	1505285	5.4429	3.7007	4.4369	7.2041	0.4808
DF50	ISIS EM-BLASSO	Lu14_17480853	14	17480853	-4.392	3.4677	4.1911	5.4007	0.4654
DF95	mrMLM	Lu01_4398223	1	4398223	-5.3925	3.4186	4.1392	5.7459	0.4805
DF95	mrMLM	Lu02_21781085	2	21781085	7.3584	3.3147	4.0293	12.9025	0.2656
DF95	mrMLM	Lu03_8373065	3	8373065	6.4822	3.5202	4.2466	9.7468	0.25
DF95	mrMLM	Lu05_7581214	5	7581214	-8.5397	6.6721	7.5268	17.3488	0.3203
DF95	mrMLM	Lu09_3277312	9	3277312	6.9011	5.6763	6.4981	9.2624	0.4727
DF95	mrMLM	Lu14_18797674	14	18797674	5.4147	4.2101	4.9718	6.8357	0.4961
DF95	mrMLM	Lu15_1756429	15	1756429	-6.7177	5.0288	5.8261	10.0394	0.2656
DF95	FASTmrMLM	Lu04_9444536	4	9444536	-4.0588	3.3126	4.0271	4.5389	0.3077
DF95	FASTmrMLM	Lu05_7581214	5	7581214	-6.0921	4.123	4.8806	10.9347	0.3154
DF95	FASTmrMLM	Lu09_3277312	9	3277312	4.84	3.6114	4.3428	5.6424	0.4731
DF95	FASTmrMLM	Lu11_10935728	11	10935728	7.2803	4.5238	5.2999	14.9481	0.3115
DF95	FASTmrMLM	Lu15_1756429	15	1756429	-5.9883	5.3439	6.1534	9.8799	0.2615
DF95	FASTmrEMMA	Lu05_7581214	5	7581214	-13.1592	3.7236	4.461	6.9678	0.3154
DF95	pLARmEB	Lu01_5134475	1	5134475	6.9675	3.3793	4.0977	7.5379	0.4154
DF95	pLARmEB	Lu03_16288441	3	16288441	-8.2077	6.2519	7.0933	14.8599	0.3346
DF95	pLARmEB	Lu03_24924140	3	24924140	-7.4361	5.7649	6.5898	12.3585	0.3
DF95	pLARmEB	Lu05_11279047	5	11279047	-7.5491	3.4743	4.1981	12.3987	0.2962
DF95	ISIS EM-BLASSO	Lu01_5208623	1	5208623	3.8881	3.2699	3.9819	3.3469	0.4346
DF95	ISIS EM-BLASSO	Lu03_8373065	3	8373065	7.074	6.7558	7.613	13.0059	0.2462
DF95	ISIS EM-BLASSO	Lu03_24924140	3	24924140	-5.9584	5.2514	6.0574	9.4788	0.3
DF95	ISIS EM-BLASSO	Lu05_7581214	5	7581214	-6.904	6.7502	7.6073	12.705	0.3154
DF95	ISIS EM-BLASSO	Lu09_3277312	9	3277312	6.2727	7.4486	8.3259	8.5743	0.4731
DF95	ISIS EM-BLASSO	Lu09_16767236	9	16767236	7.6137	4.0706	4.8256	5.5837	0.4808
DF95	ISIS EM-BLASSO	Lu15_3062765	15	3062765	-5.6204	5.016	5.8128	8.4339	0.2846
DF95	ISIS EM-BLASSO	Lu15_6876772	15	6876772	8.0295	4.6669	5.4492	7.0431	0.4808
DM	mrMLM	Lu01_15654716	1	15654716	2.4454	3.226	3.9353	5.7527	0.3711
DM	mrMLM	Lu02_6071136	2	6071136	7.7341	8.2973	9.1968	8.5857	0.4844
DM	mrMLM	Lu03_3620272	3	3620272	3.7469	3.068	3.7676	13.5704	0.2891
DM	mrMLM	Lu08_96959	8	96959	-4.1754	6.5383	7.3889	10.8263	0.4648
DM	mrMLM	Lu09_8882825	9	8882825	-4.1352	4.0418	4.7954	16.451	0.2773
DM	mrMLM	Lu11_2812683	11	2812683	-4.8733	8.5879	9.4946	21.6475	0.2266
DM	FASTmrMLM	Lu03_24735313	3	24735313	2.6952	4.0868	4.8426	1.366	0.3192
DM	FASTmrMLM	Lu04_16826508	4	16826508	3.2122	3.4549	4.1776	15.2802	0.3269
DM	FASTmrMLM	Lu13_1133088	13	1133088	2.2949	3.1509	3.8557	4.1444	0.2692
DM	FASTmrMLM	Lu13_10627429	13	10627429	-2.2073	3.2477	3.9583	4.6249	0.4769
DM	FASTmrEMMA	Lu05_11913935	5	11913935	4.9195	3.499	4.2242	6.963	0.4923
DM	pLARmEB	Lu02_5526540	2	5526540	1.5243	3.3396	4.0557	1.9925	0.4615
DM	pLARmEB	Lu03_3620272	3	3620272	2.4021	4.5733	5.3515	7.9335	0.2846
DM	pLARmEB	Lu04_16826508	4	16826508	2.9113	5.0275	5.8247	10.9892	0.3269
DM	pLARmEB	Lu06_15386580	6	15386580	-2.5506	4.8266	5.6156	3.4514	0.2269
DM	pLARmEB	Lu08_96959	8	96959	-2.5519	5.6694	6.4909	5.7524	0.4654
DM	pLARmEB	Lu08_21587274	8	21587274	2.37	5.177	5.9801	7.7227	0.2808
DM	pLARmEB	Lu09_8882825	9	8882825	-3.1111	5.1853	5.9888	13.245	0.2731
DM	pLARmEB	Lu09_16882785	9	16882785	2.4107	5.7621	6.5869	4.0039	0.4731
DM	pLARmEB	Lu11_2812683	11	2812683	-2.3572	3.6068	4.338	7.2042	0.2269
DM	pLARmEB	Lu11_7833245	11	7833245	-2.2154	4.6934	5.4768	6.6957	0.2654
DM	pLARmEB	Lu13_1133088	13	1133088	3.3269	7.156	8.025	7.6256	0.2692
DM	pLARmEB	Lu13_10627429	13	10627429	-1.6859	3.5557	4.284	2.362	0.4769
DM	ISIS EM-BLASSO	Lu01_10588059	1	10588059	-2.5301	3.0654	3.7648	4.2803	0.4385
DM	ISIS EM-BLASSO	Lu03_14470712	3	14470712	-1.7504	3.2234	3.9326	2.4445	0.4962
DM	ISIS EM-BLASSO	Lu03_24735313	3	24735313	2.3057	3.917	4.6644	0.8143	0.3192
DM	ISIS EM-BLASSO	Lu08_96959	8	96959	-2.8536	5.5308	6.3473	6.6921	0.4654
DM	ISIS EM-BLASSO	Lu08_21528663	8	21528663	5.915	4.2985	5.0644	5.3593	0.4962
DM	ISIS EM-BLASSO	Lu09_8882825	9	8882825	-3.753	6.0021	6.8352	17.9322	0.2731
DM	ISIS EM-BLASSO	Lu11_2812683	11	2812683	-2.7152	4.0293	4.7823	8.893	0.2269
DM	ISIS EM-BLASSO	Lu13_1133088	13	1133088	3.0345	7.2475	8.1192	5.9025	0.2692
DM	ISIS EM-BLASSO	Lu13_16694657	13	16694657	3.6206	7.7101	8.5945	16.8287	0.2577
DM	ISIS EM-BLASSO	Lu14_16871689	14	16871689	1.7596	4.0052	4.757	3.29	0.2231
PH	mrMLM	Lu06_15082510	6	15082510	4.1615	4.8521	5.6422	6.7403	0.4609
PH	mrMLM	Lu07_2003437	7	2003437	-7.0982	5.7515	6.5759	17.174	0.1797
PH	mrMLM	Lu09_24422	9	24422	-8.5561	4.9594	5.7539	12.7201	0.4961
PH	mrMLM	Lu13_15674253	13	15674253	-7.9633	5.7026	6.5253	26.5787	0.2891
PH	FASTmrMLM	Lu01_26129709	1	26129709	-5.3162	3.2913	4.0045	3.2933	0.5
PH	FASTmrMLM	Lu01_28506624	1	28506624	4.4946	7.7297	8.6146	6.9193	0.3423
PH	FASTmrMLM	Lu02_780596	2	780596	-4.6607	4.5865	5.3653	6.2851	0.4462
PH	FASTmrMLM	Lu03_5549670	3	5549670	-4.7666	5.669	6.4905	8.7521	0.2115
PH	FASTmrMLM	Lu08_10764815	8	10764815	5.3041	4.6091	5.3889	12.5715	0.2769
PH	FASTmrMLM	Lu09_24422	9	24422	-6.1686	5.7991	6.6252	7.0236	0.4962
PH	FASTmrMLM	Lu11_1961069	11	1961069	7.1104	7.1178	7.9857	20.2382	0.3385
PH	FASTmrMLM	Lu13_15674253	13	15674253	-3.591	3.0617	3.7609	5.7414	0.2885
PH	FASTmrEMMA	Lu03_834210	3	834210	12.0874	5.253	6.0591	11.1496	0.3308
PH	FASTmrEMMA	Lu06_15082510	6	15082510	8.0398	4.3837	5.1535	8.448	0.4615
PH	pLARmEB	Lu01_26129685	1	26129685	-7.6461	5.4311	6.2439	8.1854	0.4923
PH	pLARmEB	Lu03_2382222	3	2382222	-4.3469	5.0481	5.8462	9.7879	0.4077
PH	pLARmEB	Lu09_8297557	9	8297557	-6.1795	5.8508	6.6787	20.7378	0.2577
PH	pLARmEB	Lu12_17082707	12	17082707	4.9958	5.0067	5.8031	8.9234	0.4808
PH	pLARmEB	Lu12_17610238	12	17610238	4.6295	5.1331	5.9345	11.5069	0.3038
PH	ISIS EM-BLASSO	Lu03_834210	3	834210	4.7475	5.3288	6.1378	4.5874	0.3308
PH	ISIS EM-BLASSO	Lu06_15082510	6	15082510	3.5813	5.052	5.8502	5.8474	0.4615
PH	ISIS EM-BLASSO	Lu09_24422	9	24422	-6.0097	5.758	6.5827	7.3509	0.4962
PH	ISIS EM-BLASSO	Lu11_1961069	11	1961069	5.8171	5.0771	5.8763	14.9366	0.3385
PH	ISIS EM-BLASSO	Lu13_3715761	13	3715761	5.1327	3.606	4.3371	7.3855	0.4385
PH	ISIS EM-BLASSO	Lu13_15674253	13	15674253	-6.8027	7.5854	8.4664	22.72	0.2885

## Sheet: DL1819
Trait	Method	SNP	Chromosome	SNP position (bp)	QTN effect	LOD score	-log10(p)	r2 (%)	MAF
DF5	mrMLM	Lu02_16065021	2	16065021	-5.1103	3.9669	4.7168	12.6045	0.2617
DF5	mrMLM	Lu05_16258784	5	16258784	8.0871	5.9631	6.7949	19.6166	0.4219
DF5	mrMLM	Lu12_2201590	12	2201590	6.3448	6.0861	6.922	15.2948	0.4141
DF5	mrMLM	Lu13_10606707	13	10606707	6.606	3.3515	4.0683	7.5844	0.4844
DF5	mrMLM	Lu15_6199067	15	6199067	5.8036	3.8876	4.6335	16.014	0.2812
DF5	mrMLM	Lu15_1930482	15	1930482	-4.4664	3.7101	4.4468	2.4823	0.25
DF5	FASTmrMLM	Lu12_2201590	12	2201590	3.9913	3.4649	4.1882	10.4715	0.4154
DF5	FASTmrMLM	Lu12_7824417	12	7824417	3.5111	3.5096	4.2354	10.0995	0.3231
DF5	FASTmrMLM	Lu15_12894145	15	12894145	-3.0022	3.4928	4.2177	3.7579	0.3077
DF5	FASTmrEMMA	Lu01_21634883	1	21634883	-12.3482	3.7603	4.4997	7.0472	0.3769
DF5	pLARmEB	Lu01_17201820	1	17201820	-6.4907	6.8824	7.7435	19.2098	0.1923
DF5	pLARmEB	Lu01_21634855	1	21634855	7.179	6.4655	7.3138	18.4241	0.3769
DF5	pLARmEB	Lu05_4734993	5	4734993	4.7232	4.6406	5.4218	10.6527	0.2731
DF5	pLARmEB	Lu06_12160528	6	12160528	-4.9358	6.1959	7.0355	5.0656	0.45
DF5	pLARmEB	Lu07_6016509	7	6016509	3.2886	4.9721	5.7671	5.2087	0.3308
DF5	pLARmEB	Lu08_2981314	8	2981314	3.7622	3.8693	4.6143	6.7766	0.2385
DF5	pLARmEB	Lu11_3283122	11	3283122	4.1367	5.4637	6.2777	4.8006	0.4885
DF5	ISIS EM-BLASSO	Lu01_826315	1	826315	-3.5631	4.9804	5.7757	7.5407	0.4038
DF5	ISIS EM-BLASSO	Lu02_16065021	2	16065021	-3.1512	3.7163	4.4533	6.3296	0.2654
DF5	ISIS EM-BLASSO	Lu04_18864142	4	18864142	-2.705	3.3867	4.1055	3.3888	0.4385
DF5	ISIS EM-BLASSO	Lu12_2201590	12	2201590	5.4112	7.9799	8.8714	14.6918	0.4154
DF5	ISIS EM-BLASSO	Lu15_6199067	15	6199067	5.5574	5.1703	5.9732	19.3927	0.2808
DF5	ISIS EM-BLASSO	Lu15_12894145	15	12894145	-3.8328	6.8444	7.7043	4.6754	0.3077
DF50	mrMLM	Lu01_27680796	1	27680796	12.0058	3.3452	4.0616	13.9895	0.4805
DF50	mrMLM	Lu05_9133450	5	9133450	-5.2431	3.6444	4.3776	11.5499	0.3008
DF50	mrMLM	Lu08_19096691	8	19096691	-9.4435	8.061	8.9546	37.4596	0.25
DF50	FASTmrMLM	Lu01_17201820	1	17201820	-6.7245	5.1383	5.9399	20.5876	0.1923
DF50	FASTmrMLM	Lu05_16229944	5	16229944	-3.8033	3.5982	4.3289	6.7916	0.2615
DF50	FASTmrMLM	Lu12_4359290	12	4359290	-4.4633	3.3303	4.0458	9.5235	0.2846
DF50	FASTmrMLM	Lu15_6199067	15	6199067	6.3158	4.4186	5.19	18.8925	0.2808
DF50	FASTmrEMMA	Lu13_1133088	13	1133088	7.6144	3.1155	3.8181	5.7159	0.2692
DF50	pLARmEB	Lu14_2744438	14	2744438	-3.9436	4.2324	4.9952	6.7462	0.2269
DF50	pLARmEB	Lu15_6199067	15	6199067	7.2693	5.7775	6.6028	28.6863	0.2808
DF50	ISIS EM-BLASSO	Lu01_17201820	1	17201820	-5.3694	4.6732	5.4558	14.6074	0.1923
DF50	ISIS EM-BLASSO	Lu01_25314492	1	25314492	-9.8197	3.3942	4.1134	3.1268	0.4962
DF50	ISIS EM-BLASSO	Lu03_7595561	3	7595561	2.8811	3.9167	4.6641	4.3151	0.2846
DF50	ISIS EM-BLASSO	Lu08_16993813	8	16993813	4.4005	3.6709	4.4055	3.4733	0.4808
DF50	ISIS EM-BLASSO	Lu09_16907691	9	16907691	-3.3588	3.5375	4.2648	2.3207	0.4577
DF50	ISIS EM-BLASSO	Lu12_15968164	12	15968164	-3.6393	4.2859	5.0512	7.0275	0.2692
DF50	ISIS EM-BLASSO	Lu15_6199067	15	6199067	6.5534	5.9736	6.8057	22.6357	0.2808
DF95	mrMLM	Lu01_17201820	1	17201820	-7.4616	4.4177	5.189	21.9412	0.1914
DF95	mrMLM	Lu03_3344444	3	3344444	-4.9282	3.1723	3.8784	10.1075	0.2734
DF95	mrMLM	Lu04_193453	4	193453	6.202	5.0214	5.8184	8.6746	0.4805
DF95	mrMLM	Lu07_2074467	7	2074467	-4.5402	5.265	6.0715	8.2371	0.4375
DF95	mrMLM	Lu09_16907691	9	16907691	-5.8499	3.6599	4.3939	5.4754	0.457
DF95	mrMLM	Lu13_8796804	13	8796804	-6.0366	8.4637	9.3673	14.4651	0.2539
DF95	FASTmrMLM	Lu01_17201820	1	17201820	-5.2967	4.2726	5.0373	12.7693	0.1923
DF95	FASTmrMLM	Lu01_27680796	1	27680796	8.8201	3.1683	3.8741	8.6396	0.4808
DF95	FASTmrMLM	Lu03_24696631	3	24696631	-2.8973	3.3108	4.0252	3.8208	0.4154
DF95	FASTmrMLM	Lu05_14830471	5	14830471	4.7096	4.5745	5.3528	10.5393	0.3154
DF95	FASTmrMLM	Lu12_4359277	12	4359277	-4.3005	3.5455	4.2733	8.8151	0.2885
DF95	FASTmrMLM	Lu15_6199067	15	6199067	5.8224	4.3749	5.1443	16.0505	0.2808
DF95	pLARmEB	Lu01_826315	1	826315	-4.024	4.1477	4.9065	7.6513	0.4038
DF95	pLARmEB	Lu01_3616307	1	3616307	-3.5279	3.2143	3.9229	3.2871	0.45
DF95	pLARmEB	Lu01_17201820	1	17201820	-5.2407	4.7943	5.582	13.1883	0.1923
DF95	pLARmEB	Lu01_27680796	1	27680796	8.2435	3.3816	4.1001	7.9622	0.4808
DF95	pLARmEB	Lu04_193453	4	193453	4.0823	4.266	5.0303	4.5795	0.4808
DF95	pLARmEB	Lu11_15944803	11	15944803	4.1054	4.3442	5.1122	8.5305	0.2731
DF95	pLARmEB	Lu15_6199067	15	6199067	6.7783	6.0168	6.8504	22.9507	0.2808
DF95	ISIS EM-BLASSO	Lu01_826315	1	826315	-6.5599	13.5279	14.5294	18.0611	0.4038
DF95	ISIS EM-BLASSO	Lu01_27680796	1	27680796	10.0678	5.3096	6.1178	10.549	0.4808
DF95	ISIS EM-BLASSO	Lu03_2628120	3	2628120	3.4453	3.1519	3.8567	5.2859	0.2269
DF95	ISIS EM-BLASSO	Lu04_122646	4	122646	2.8324	4.1524	4.9114	1.8821	0.4192
DF95	ISIS EM-BLASSO	Lu08_19096691	8	19096691	-5.206	4.0015	4.7531	12.2077	0.2462
DF95	ISIS EM-BLASSO	Lu12_16609222	12	16609222	3.7219	5.3072	6.1154	3.1153	0.4538
DF95	ISIS EM-BLASSO	Lu14_1206104	14	1206104	6.2	4.4193	5.1907	6.2346	0.4615
DF95	ISIS EM-BLASSO	Lu15_6199067	15	6199067	5.7711	5.2325	6.0378	14.7776	0.2808
DM	mrMLM	Lu04_12997862	4	12997862	-6.8052	3.3706	4.0885	10.8933	0.4922
DM	mrMLM	Lu05_17289350	5	17289350	-3.1122	5.5663	6.3841	12.338	0.4023
DM	mrMLM	Lu06_1372894	6	1372894	2.7342	3.9176	4.665	7.4121	0.3828
DM	mrMLM	Lu12_712858	12	712858	-4.6425	5.084	5.8835	28.7824	0.25
DM	mrMLM	Lu12_16634078	12	16634078	-2.7513	3.6072	4.3384	7.8117	0.4805
DM	FASTmrMLM	Lu01_1769678	1	1769678	2.4718	3.5346	4.2618	7.0452	0.3538
DM	FASTmrMLM	Lu10_15079308	10	15079308	1.9643	3.8884	4.6344	6.3442	0.3962
DM	FASTmrMLM	Lu15_6198407	15	6198407	2.1175	3.8788	4.6243	4.764	0.3923
DM	FASTmrEMMA	Lu13_14674179	13	14674179	4.7589	3.5729	4.3022	6.9582	0.3538
DM	pLARmEB	Lu05_17289350	5	17289350	-2.124	4.2318	4.9945	6.5179	0.4
DM	pLARmEB	Lu11_3277859	11	3277859	-2.1048	4.0148	4.7671	6.5531	0.4038
DM	pLARmEB	Lu12_712858	12	712858	-3.7576	5.1651	5.9678	21.3865	0.2462
DM	pLARmEB	Lu14_15235849	14	15235849	-2.0811	3.0816	3.782	5.2556	0.4346
DM	ISIS EM-BLASSO	Lu03_21583975	3	21583975	-2.36	4.1862	4.9468	9.3518	0.2115
DM	ISIS EM-BLASSO	Lu04_12997862	4	12997862	-4.4185	3.6767	4.4116	5.9426	0.4923
DM	ISIS EM-BLASSO	Lu06_12300255	6	12300255	2.1566	4.5165	5.2922	3.8361	0.3385
DM	ISIS EM-BLASSO	Lu09_14004374	9	14004374	-2.9593	4.7895	5.577	13.2429	0.3462
DM	ISIS EM-BLASSO	Lu11_3277643	11	3277643	-2.0863	3.8768	4.6222	7.2676	0.4038
DM	ISIS EM-BLASSO	Lu12_712858	12	712858	-2.7176	3.4877	4.2123	12.763	0.2462
DM	ISIS EM-BLASSO	Lu13_14512491	13	14512491	1.8461	4.045	4.7988	5.4391	0.3192
PH	mrMLM	Lu01_28491971	1	28491971	6.698	5.2702	6.0769	11.4319	0.4688
PH	mrMLM	Lu06_18075115	6	18075115	-6.1324	4.9148	5.7075	14.2534	0.3672
PH	mrMLM	Lu08_20244445	8	20244445	5.1428	4.2096	4.9713	10.0243	0.2148
PH	mrMLM	Lu09_4101847	9	4101847	-5.7227	6.6132	7.4661	13.7411	0.3164
PH	mrMLM	Lu11_4741808	11	4741808	-5.4794	4.1757	4.9358	11.3796	0.2109
PH	mrMLM	Lu11_17337145	11	17337145	-5.9347	5.2929	6.1005	11.7301	0.1797
PH	FASTmrMLM	Lu07_16540730	7	16540730	-3.5371	3.7207	4.458	6.4168	0.3538
PH	FASTmrMLM	Lu11_4564630	11	4564630	-7.4535	9.8235	10.7581	28.4725	0.2962
PH	FASTmrMLM	Lu13_14373743	13	14373743	3.5336	3.0123	3.7083	4.3299	0.4538
PH	FASTmrEMMA	Lu01_21039234	1	21039234	-11.7223	5.9781	6.8104	13.8162	0.3462
PH	pLARmEB	Lu01_24803036	1	24803036	3.8777	4.2558	5.0197	6.7989	0.3462
PH	pLARmEB	Lu01_25520648	1	25520648	2.8539	3.9692	4.7192	1.3633	0.2846
PH	pLARmEB	Lu01_28491950	1	28491950	4.9008	5.9361	6.767	6.987	0.4808
PH	pLARmEB	Lu06_155318	6	155318	-3.3598	3.077	3.7772	2.1671	0.4769
PH	pLARmEB	Lu09_8882724	9	8882724	6.7391	5.9863	6.8189	8.7186	0.4577
PH	pLARmEB	Lu11_4564630	11	4564630	-6.0992	8.2242	9.1219	18.5616	0.2962
PH	pLARmEB	Lu13_9033615	13	9033615	4.5211	5.6214	6.4412	10.1868	0.25
PH	pLARmEB	Lu15_4683145	15	4683145	-4.0139	5.5587	6.3762	4.9994	0.4923
PH	ISIS EM-BLASSO	Lu01_28492033	1	28492033	6.4363	6.5113	7.361	14.1265	0.4769
PH	ISIS EM-BLASSO	Lu06_18075115	6	18075115	-3.5741	3.5661	4.295	6.4793	0.3654
PH	ISIS EM-BLASSO	Lu12_4232629	12	4232629	-4.3318	5.8415	6.6691	10.3226	0.3231
PH	ISIS EM-BLASSO	Lu15_2768131	15	2768131	4.9841	4.0903	4.8463	13.9485	0.2731

## Sheet: DL1920
Trait	Method	SNP	Chromosome	SNP position (bp)	QTN effect	LOD score	-log10(p)	r2 (%)	MAF
DF5	mrMLM	Lu03_19174892	3	19174892	-8.2427	3.8461	4.5899	16.7071	0.2539
DF5	mrMLM	Lu04_12076818	4	12076818	9.9816	3.8333	4.5764	24.546	0.2617
DF5	mrMLM	Lu13_15811472	13	15811472	-9.5381	4.0512	4.8053	18.2583	0.1562
DF5	FASTmrMLM	Lu03_14655958	3	14655958	10.4903	5.2547	6.0608	28.2743	0.2538
DF5	FASTmrMLM	Lu09_16962441	9	16962441	-7.1712	3.8602	4.6047	8.9338	0.4115
DF5	FASTmrMLM	Lu11_19845992	11	19845992	-6.878	4.8564	5.6467	8.0023	0.4808
DF5	FASTmrMLM	Lu12_4359290	12	4359290	-8.0338	5.2004	6.0044	16.4887	0.2846
DF5	pLARmEB	Lu01_10588059	1	10588059	-6.1954	3.1274	3.8307	5.0731	0.4385
DF5	pLARmEB	Lu03_14655958	3	14655958	9.5708	6.1989	7.0386	23.2451	0.2538
DF5	pLARmEB	Lu03_26484371	3	26484371	5.1499	3.6129	4.3444	5.3917	0.3846
DF5	pLARmEB	Lu11_19845992	11	19845992	-5.4116	4.2813	5.0464	4.8928	0.4808
DF5	pLARmEB	Lu12_3894984	12	3894984	-7.0485	4.9911	5.7869	12.6103	0.2538
DF5	pLARmEB	Lu12_4359277	12	4359277	-8.2174	7.0196	7.8847	16.9938	0.2885
DF5	ISIS EM-BLASSO	Lu03_19174892	3	19174892	-8.1123	5.4493	6.2628	16.6435	0.2538
DF5	ISIS EM-BLASSO	Lu09_16962441	9	16962441	-6.215	3.286	3.9989	6.6175	0.4115
DF5	ISIS EM-BLASSO	Lu11_1592089	11	1592089	9.7262	6.5083	7.3579	23.6971	0.2231
DF5	ISIS EM-BLASSO	Lu13_15811472	13	15811472	-5.8554	3.774	4.5141	7.077	0.1577
DF50	mrMLM	Lu03_19174892	3	19174892	-9.5501	4.8691	5.6599	24.6673	0.2539
DF50	mrMLM	Lu11_1592089	11	1592089	11.1811	5.731	6.5547	33.4915	0.2227
DF50	FASTmrMLM	Lu01_10588059	1	10588059	-7.7746	4.2673	5.0317	10.2367	0.4385
DF50	FASTmrMLM	Lu03_19174892	3	19174892	-6.7588	4.6765	5.4592	14.8259	0.2538
DF50	FASTmrMLM	Lu10_11674762	10	11674762	-4.608	3.1086	3.8107	6.7426	0.3077
DF50	FASTmrMLM	Lu11_1592089	11	1592089	8.7394	5.3559	6.1659	24.5535	0.2231
DF50	FASTmrEMMA	Lu01_21634883	1	21634883	-0.0002	3.3251	4.0403	6.6311e-10	0.3769
DF50	pLARmEB	Lu01_10588059	1	10588059	-8.1799	4.7409	5.5263	11.1935	0.4385
DF50	pLARmEB	Lu03_26415548	3	26415548	5.5884	3.3526	4.0694	4.0965	0.4923
DF50	pLARmEB	Lu03_26484371	3	26484371	5.1395	3.0758	3.7759	6.797	0.3846
DF50	pLARmEB	Lu11_16692057	11	16692057	-5.8949	6.0581	6.8931	11.1219	0.2846
DF50	pLARmEB	Lu15_2036006	15	2036006	-2.4309	3.0071	3.7028	1.4941	0.3846
DF50	pLARmEB	Lu15_6199067	15	6199067	9.4857	7.2804	8.153	28.4693	0.2808
DF50	ISIS EM-BLASSO	Lu01_10588059	1	10588059	-6.4026	3.4676	4.191	6.2376	0.4385
DF50	ISIS EM-BLASSO	Lu02_4526997	2	4526997	-2.7876	3.0964	3.7978	2.2622	0.2962
DF50	ISIS EM-BLASSO	Lu02_5607720	2	5607720	-3.2833	3.1365	3.8404	2.4336	0.4269
DF50	ISIS EM-BLASSO	Lu03_19174892	3	19174892	-5.5423	3.4794	4.2035	8.9571	0.2538
DF50	ISIS EM-BLASSO	Lu03_20787750	3	20787750	6.1928	4.8162	5.6048	11.1965	0.25
DF50	ISIS EM-BLASSO	Lu06_3831219	6	3831219	-3.7646	3.5325	4.2596	3.7092	0.2577
DF50	ISIS EM-BLASSO	Lu11_1592089	11	1592089	10.3462	9.07	9.988	30.9176	0.2231
DF95	FASTmrMLM	Lu03_12114709	3	12114709	5.8863	3.3007	4.0145	7.233	0.4538
DF95	FASTmrMLM	Lu03_19174892	3	19174892	-5.9485	3.719	4.4562	13.1071	0.2538
DF95	FASTmrMLM	Lu11_1592089	11	1592089	5.4166	3.2256	3.9349	10.7646	0.2231
DF95	FASTmrMLM	Lu12_4359281	12	4359281	-5.7895	3.3441	4.0604	12.3949	0.2808
DF95	pLARmEB	Lu01_27777416	1	27777416	-4.847	5.0064	5.8028	5.3221	0.4154
DF95	pLARmEB	Lu02_5607720	2	5607720	-5.9198	6.5923	7.4445	8.095	0.4269
DF95	pLARmEB	Lu03_19174892	3	19174892	-6.0058	5.6328	6.453	10.762	0.2538
DF95	pLARmEB	Lu09_16962479	9	16962479	-7.5873	7.0317	7.8972	10.3642	0.4346
DF95	pLARmEB	Lu10_11674762	10	11674762	-4.6644	5.4797	6.2943	6.3513	0.3077
DF95	pLARmEB	Lu11_1592089	11	1592089	6.0535	4.7981	5.5859	10.8298	0.2231
DF95	pLARmEB	Lu11_19500290	11	19500290	2.4841	3.1772	3.8836	1.0376	0.4269
DF95	pLARmEB	Lu12_2201590	12	2201590	5.3057	3.8971	4.6435	6.6242	0.4154
DF95	pLARmEB	Lu14_19387315	14	19387315	-3.5252	3.1141	3.8166	3.1661	0.3615
DF95	ISIS EM-BLASSO	Lu01_27777416	1	27777416	-4.3082	3.8714	4.6165	4.5675	0.4154
DF95	ISIS EM-BLASSO	Lu02_5607720	2	5607720	-5.5234	5.2705	6.0772	7.6553	0.4269
DF95	ISIS EM-BLASSO	Lu03_19174892	3	19174892	-6.0583	5.1557	5.958	11.8963	0.2538
DF95	ISIS EM-BLASSO	Lu09_16962479	9	16962479	-6.8452	5.1964	6.0003	9.1642	0.4346
DF95	ISIS EM-BLASSO	Lu10_11674762	10	11674762	-5.0214	5.7324	6.5562	7.996	0.3077
DF95	ISIS EM-BLASSO	Lu11_1592089	11	1592089	5.9224	4.1371	4.8953	11.2607	0.2231
DF95	ISIS EM-BLASSO	Lu12_2201590	12	2201590	6.2689	5.1333	5.9347	10.0456	0.4154
DM	mrMLM	Lu02_5607467	2	5607467	-2.3421	3.2045	3.9125	7.5848	0.2969
DM	mrMLM	Lu04_16826508	4	16826508	3.4596	6.6446	7.4985	15.6063	0.3281
DM	mrMLM	Lu05_2344934	5	2344934	-2.5644	3.4367	4.1584	8.5031	0.3359
DM	mrMLM	Lu07_3538758	7	3538758	3.05	4.6358	5.4167	12.3128	0.2031
DM	mrMLM	Lu10_18083393	10	18083393	-3.0271	4.7488	5.5346	12.7158	0.25
DM	mrMLM	Lu13_10129353	13	10129353	-2.7334	5.6369	6.4572	10.073	0.2695
DM	mrMLM	Lu14_6293660	14	6293660	2.0537	5.4282	6.2409	5.1211	0.4922
DM	mrMLM	Lu15_15633562	15	15633562	-2.5309	4.5363	5.3129	8.7876	0.2969
DM	FASTmrMLM	Lu04_16826508	4	16826508	3.0811	5.538	6.3548	15.1726	0.3269
DM	FASTmrMLM	Lu05_2344934	5	2344934	-2.3127	4.4015	5.1721	8.4774	0.3385
DM	FASTmrMLM	Lu07_3538758	7	3538758	2.0996	3.1217	3.8247	7.1525	0.2038
DM	FASTmrMLM	Lu10_18083393	10	18083393	-2.6788	5.3648	6.1751	12.2062	0.2538
DM	FASTmrMLM	Lu13_10129353	13	10129353	-2.6691	7.4404	8.3175	11.7734	0.2654
DM	FASTmrMLM	Lu15_15633562	15	15633562	-2.3222	4.3587	5.1273	9.0686	0.2962
DM	FASTmrEMMA	Lu14_6571919	14	6571919	1.5272e-05	5.9626	6.7944	1.1691e-10	0.3615
DM	pLARmEB	Lu02_5607467	2	5607467	-1.7998	4.7449	5.5305	5.6223	0.3
DM	pLARmEB	Lu04_16826508	4	16826508	2.759	5.7116	6.5346	12.4597	0.3269
DM	pLARmEB	Lu06_12300255	6	12300255	2.4045	8.0435	8.9366	4.8066	0.3385
DM	pLARmEB	Lu07_3538758	7	3538758	2.9006	6.6936	7.549	13.9792	0.2038
DM	pLARmEB	Lu08_21501121	8	21501121	1.917	5.0184	5.8153	3.7294	0.4808
DM	pLARmEB	Lu09_8882825	9	8882825	-1.6906	3.2197	3.9287	4.9375	0.2731
DM	pLARmEB	Lu10_18083393	10	18083393	-2.2591	4.0906	4.8466	8.8899	0.2538
DM	pLARmEB	Lu11_3277859	11	3277859	-2.1446	7.2349	8.1062	7.8237	0.4038
DM	ISIS EM-BLASSO	Lu05_2344934	5	2344934	-1.8184	3.0325	3.7298	6.4271	0.3385
DM	ISIS EM-BLASSO	Lu07_3538758	7	3538758	2.8723	4.7695	5.5561	16.4153	0.2038
DM	ISIS EM-BLASSO	Lu10_18083393	10	18083393	-2.359	3.5353	4.2625	11.609	0.2538
DM	ISIS EM-BLASSO	Lu11_1567852	11	1567852	-2.69	6.2053	7.0452	13.2082	0.2423
DM	ISIS EM-BLASSO	Lu11_3277859	11	3277859	-1.6741	3.5538	4.282	5.7092	0.4038
DM	ISIS EM-BLASSO	Lu12_16634078	12	16634078	-1.4853	3.0909	3.7919	3.556	0.4808
PH	mrMLM	Lu01_28491950	1	28491950	3.9594	3.816	4.5583	5.5078	0.4805
PH	mrMLM	Lu01_25314492	1	25314492	-10.6197	3.4272	4.1483	4.1215	0.4961
PH	mrMLM	Lu03_3444355	3	3444355	-3.6553	6.9105	7.7724	7.8279	0.3398
PH	mrMLM	Lu03_19422528	3	19422528	-3.9781	4.0198	4.7723	6.9332	0.4453
PH	mrMLM	Lu05_13086709	5	13086709	5.9095	6.1522	6.9903	19.787	0.1875
PH	mrMLM	Lu07_14233375	7	14233375	-3.9727	5.0021	5.7983	4.1096	0.3906
PH	mrMLM	Lu08_21581140	8	21581140	-3.6197	3.3438	4.0601	1.6104	0.3398
PH	mrMLM	Lu13_18360251	13	18360251	-3.7575	5.5061	6.3217	8.3526	0.3828
PH	mrMLM	Lu14_6293660	14	6293660	2.9727	4.1783	4.9385	4.6626	0.4922
PH	mrMLM	Lu15_8243304	15	8243304	-5.3398	5.2004	6.0044	17.1613	0.2383
PH	FASTmrMLM	Lu01_10278370	1	10278370	3.341	4.4159	5.1871	6.1005	0.4731
PH	FASTmrMLM	Lu01_26746658	1	26746658	-4.4997	4.3669	5.1359	12.8597	0.1808
PH	FASTmrMLM	Lu01_28491950	1	28491950	4.2525	5.2247	6.0297	7.3153	0.4808
PH	FASTmrMLM	Lu05_13086709	5	13086709	5.1298	5.7655	6.5904	17.1677	0.1885
PH	FASTmrMLM	Lu07_1625711	7	1625711	4.4244	5.4843	6.2991	10.0905	0.4269
PH	FASTmrMLM	Lu07_14233375	7	14233375	-2.468	3.8081	4.5499	1.8261	0.3923
PH	FASTmrMLM	Lu08_21581140	8	21581140	-3.0703	4.4837	5.258	1.3341	0.3423
PH	FASTmrMLM	Lu13_18360251	13	18360251	-3.2687	4.3605	5.1292	7.2779	0.3769
PH	FASTmrMLM	Lu14_6293660	14	6293660	2.5073	4.0809	4.8364	3.8193	0.4923
PH	FASTmrEMMA	Lu01_25520648	1	25520648	8.5091	3.4816	4.2058	6.9759	0.2846
PH	pLARmEB	Lu01_25314483	1	25314483	-12.3163	5.5232	6.3394	2.0647	0.4923
PH	pLARmEB	Lu04_18865588	4	18865588	2.4557	3.1803	3.8869	1.0334	0.4231
PH	pLARmEB	Lu05_5830401	5	5830401	5.3778	10.4331	11.3802	12.6455	0.3231
PH	pLARmEB	Lu13_910052	13	910052	-5.4637	10.7823	11.7363	12.9932	0.2731
PH	pLARmEB	Lu13_19607649	13	19607649	-3.8476	5.2633	6.0698	5.6998	0.1885
PH	pLARmEB	Lu13_20459348	13	20459348	4.7238	6.4672	7.3155	5.18	0.4769
PH	pLARmEB	Lu15_8243304	15	8243304	-5.0386	5.9488	6.7801	11.2934	0.2385
PH	pLARmEB	Lu15_8533641	15	8533641	-3.6618	5.2062	6.0105	5.9761	0.2692
PH	ISIS EM-BLASSO	Lu03_3444355	3	3444355	-2.8102	4.1659	4.9255	5.3791	0.3423
PH	ISIS EM-BLASSO	Lu04_746045	4	746045	-3.9173	4.6866	5.4697	5.1346	0.4154
PH	ISIS EM-BLASSO	Lu06_938708	6	938708	3.8757	4.0176	4.77	9.7258	0.3385
PH	ISIS EM-BLASSO	Lu06_3866920	6	3866920	3.5572	5.3949	6.2064	6.3005	0.3769
PH	ISIS EM-BLASSO	Lu15_8243304	15	8243304	-5.1652	4.9854	5.7809	18.6685	0.2385
PH	ISIS EM-BLASSO	Lu15_8533641	15	8533641	-3.7206	3.9732	4.7234	9.7051	0.2692
PH	ISIS EM-BLASSO	Lu15_10432927	15	10432927	-4.0305	3.4453	4.1675	7.7003	0.1192
