# Supplementary material for: Identification of QTNs Associated With Flowering Time, Maturity, and Plant Height Traits in Linum usitatissimum L. Using Genome-Wide Association Study
Source: Front Genet. 2022 Jun 14;13:811924. doi: 10.3389/fgene.2022.811924 (PMC9237403; doi:10.3389/fgene.2022.811924)
Supplement: Supplementary file 15 [file Table5.XLSX]

## Sheet: Sheet1
List of total number of genes in 30Kb region (+/-) of the stable QTNs
DF5		DF50		DF95		DM		PH
QTN	Lu Gene ID	QTN	Lu Gene ID	QTN	Lu Gene ID	QTN	Lu Gene ID	QTN	Lu Gene ID
Lu01_17201820	Lus10026763	Lu01_5208623	Lus10012027	Lu01_826315	Lus10036033	Lu02_5607467	Lus10038079	Lu01_8023806	Lus10035586
	Lus10026764		Lus10012028		Lus10036034		Lus10038081		Lus10035587
	Lus10026765		Lus10012029		Lus10036035		Lus10038082		Lus10035588
	Lus10026766		Lus10012030		Lus10036036		Lus10038083		Lus10035589
	Lus10026767		Lus10012031		Lus10036037	Lu03_3620272	Lus10036975		Lus10035590
	Lus10026768		Lus10012032		Lus10036038		Lus10036976		Lus10035591
	Lus10026769		Lus10012033		Lus10036039		Lus10036977		Lus10035592
	Lus10026770		Lus10012034		Lus10036040		Lus10036978		Lus10035593
	Lus10026771		Lus10012035		Lus10036041		Lus10036979		Lus10035594
	Lus10026772		Lus10012036		Lus10036042		Lus10036980		Lus10035595
	Lus10026773		Lus10012037	Lu01_6408072	Lus10034276		Lus10036981		Lus10035596
	Lus10026774		Lus10012038		Lus10034277		Lus10036982		Lus10035597
Lu02_16065021	Lus10006489		Lus10012039		Lus10034278		Lus10036983		Lus10035598
	Lus10006490		Lus10012040		Lus10034279		Lus10036984		Lus10035599
Lu03_715991	Lus10021860	Lu01_10588059	Lus10022577		Lus10034280		Lus10036985		Lus10035600
	Lus10021861		Lus10022578		Lus10034281		Lus10036986	Lu01_10278370	Lus10022645
	Lus10021862		Lus10022579		Lus10034282		Lus10036987		Lus10022646
	Lus10021863		Lus10022580		Lus10034283		Lus10036988		Lus10022647
	Lus10021864		Lus10022581		Lus10034284	Lu03_24735313	Lus10037715		Lus10022648
	Lus10021865		Lus10022582		Lus10034285		Lus10037716		Lus10022649
	Lus10021866		Lus10022583		Lus10034286		Lus10037717		Lus10022650
	Lus10021867		Lus10022584		Lus10034287		Lus10037719		Lus10022651
	Lus10021868		Lus10022585		Lus10034288		Lus10037720		Lus10022652
	Lus10021869		Lus10022586		Lus10034289		Lus10037721		Lus10022653
	Lus10021870		Lus10022587		Lus10034290		Lus10037722		Lus10022654
	Lus10021871		Lus10022588	Lu01_17201820	Lus10026763		Lus10037723		Lus10022655
	Lus10021872		Lus10022589		Lus10026764	Lu04_726720	Lus10030272		Lus10022656
	Lus10021873		Lus10022590		Lus10026765		Lus10030273		Lus10022657
	Lus10021875	Lu01_17201820	Lus10026763		Lus10026766		Lus10030274	Lu01_25520648	Lus10027954
	Lus10013395		Lus10026764		Lus10026767		Lus10030275		Lus10027955
	Lus10013396		Lus10026765		Lus10026768		Lus10030276		Lus10027956
	Lus10013397		Lus10026766		Lus10026769		Lus10030277		Lus10027958
	Lus10013398		Lus10026767		Lus10026770		Lus10030278		Lus10027959
Lu03_14655958	Lus10006587		Lus10026768		Lus10026771		Lus10030279		Lus10027960
	Lus10006588		Lus10026769		Lus10026772		Lus10030280		Lus10027961
	Lus10006589		Lus10026770		Lus10026773		Lus10030281		Lus10027962
	Lus10006590		Lus10026771		Lus10026774		Lus10030282		Lus10027963
Lu03_19174892	Lus10033879		Lus10026772	Lu01_27680796	Lus10010115		Lus10030283		Lus10027964
	Lus10033880		Lus10026773		Lus10010118		Lus10030284		Lus10027965
	Lus10033881		Lus10026774		Lus10010119		Lus10030285		Lus10027966
	Lus10033882	Lu01_21634883	Lus10012477		Lus10010120		Lus10030286		Lus10027967
	Lus10033883		Lus10012478		Lus10010121		Lus10030287		Lus10027968
	Lus10033884		Lus10012479		Lus10010122		Lus10030288	Lu01_26746658	Lus10000609
Lu03_19423426	Lus10033906	Lu01_27680796	Lus10010115		Lus10010123	Lu04_12997862	Lus10015783		Lus10000610
	Lus10033907		Lus10010118		Lus10010124		Lus10015784		Lus10000611
	Lus10033908		Lus10010119		Lus10010125		Lus10015785		Lus10000612
	Lus10033909		Lus10010120		Lus10010126		Lus10015786		Lus10000613
	Lus10033910		Lus10010121		Lus10010127		Lus10015787		Lus10014757
	Lus10033911		Lus10010122		Lus10010129		Lus10015788	Lu01_28491950	Lus10018943
	Lus10033912		Lus10010123	Lu01_27777416	Lus10000367		Lus10015789		Lus10018944
Lu05_16229944	Lus10039569		Lus10010124		Lus10000368		Lus10015790		Lus10018945
	Lus10024175		Lus10010125		Lus10010140	Lu04_16826508	Lus10028513		Lus10018946
	Lus10024176		Lus10010126		Lus10010141		Lus10028514		Lus10018947
	Lus10024177		Lus10010127		Lus10010142		Lus10028515		Lus10018948
	Lus10024178		Lus10010129		Lus10010143		Lus10028516		Lus10018949
	Lus10024179	Lu01_27777416	Lus10000367	Lu02_5607720	Lus10038079		Lus10028517		Lus10018950
	Lus10024180		Lus10000368		Lus10038081		Lus10028518		Lus10018951
	Lus10024181		Lus10010140		Lus10038082		Lus10028519		Lus10018954
	Lus10024182		Lus10010141		Lus10038083		Lus10028520	Lu03_834210	Lus10021889
Lu07_4061268	Lus10040251		Lus10010142	Lu03_8373065	Lus10000985		Lus10028521		Lus10021890
	Lus10040252		Lus10010143		Lus10000986	Lu04_17812996	Lus10020671		Lus10021891
	Lus10040253	Lu02_22483108	Lus10014539		Lus10000987		Lus10020672		Lus10021892
	Lus10040254		Lus10014540		Lus10000988		Lus10020673		Lus10021895
	Lus10040255		Lus10014541		Lus10000989		Lus10020674		Lus10021896
	Lus10040256		Lus10014542		Lus10000990		Lus10020675		Lus10021897
	Lus10040257		Lus10014543		Lus10000991		Lus10020676		Lus10021898
	Lus10040258		Lus10014544	Lu03_19174892	Lus10033879		Lus10020677		Lus10021899
	Lus10040259		Lus10014545		Lus10033880		Lus10020678		Lus10021900
	Lus10040260		Lus10014546		Lus10033881		Lus10020679		Lus10021901
	Lus10040261		Lus10014547		Lus10033882		Lus10020680		Lus10021902
	Lus10040262		Lus10014548		Lus10033883		Lus10020681		Lus10021903
Lu08_31911	Lus10002494		Lus10014549		Lus10033884		Lus10020682		Lus10021904
	Lus10002495	Lu03_4228242	Lus10019077	Lu03_19423426	Lus10033906		Lus10020683		Lus10021905
	Lus10002496		Lus10019078		Lus10033907		Lus10020684		Lus10021907
	Lus10002497		Lus10019079		Lus10033908		Lus10020685	Lu03_3444355	Lus10019184
	Lus10002498		Lus10019080		Lus10033909	Lu04_19832989	Lus10039898		Lus10019185
	Lus10002499		Lus10019081		Lus10033910		Lus10039899		Lus10019186
	Lus10002500		Lus10019082		Lus10033911		Lus10039900		Lus10019187
	Lus10002501		Lus10019083		Lus10033912		Lus10039901		Lus10019188
Lu08_2981314	Lus10002121		Lus10019084	Lu03_24924140	Lus10037678		Lus10039902		Lus10019189
	Lus10002122		Lus10019085		Lus10037679		Lus10039903		Lus10019190
	Lus10002123		Lus10019086		Lus10037680		Lus10039904		Lus10019191
	Lus10002124		Lus10019087		Lus10037681		Lus10039905		Lus10019192
	Lus10002125	Lu03_9215257	Lus10019362		Lus10037682		Lus10039906		Lus10019193
	Lus10002126		Lus10019364		Lus10037683		Lus10039907	Lu03_5476022	Lus10040540
	Lus10002127	Lu03_19174892	Lus10033879		Lus10037684		Lus10000463		Lus10040541
	Lus10002128		Lus10033880		Lus10037685	Lu05_2344934	Lus10000381		Lus10040542
	Lus10002129		Lus10033881		Lus10037686		Lus10000382		Lus10040543
	Lus10002130		Lus10033882		Lus10037687		Lus10000383		Lus10040544
	Lus10002131		Lus10033883		Lus10037688		Lus10000384	Lu03_21996588	Lus10023045
Lu09_16962441	Lus10042598		Lus10033884		Lus10037689		Lus10000385		Lus10023046
	Lus10042599	Lu03_19423426	Lus10033906		Lus10037690		Lus10000386		Lus10023047
	Lus10042600		Lus10033907	Lu04_193453	Lus10030153		Lus10000387		Lus10023048
	Lus10042601		Lus10033908		Lus10030154		Lus10032193		Lus10023049
	Lus10042602		Lus10033909		Lus10030155		Lus10006662		Lus10023050
	Lus10042603		Lus10033910		Lus10030156		Lus10006663		Lus10023051
	Lus10042604		Lus10033911		Lus10030157	Lu05_17289350	Lus10018553		Lus10023052
	Lus10042605		Lus10033912		Lus10030158		Lus10018554		Lus10023053
	Lus10042606	Lu03_24924140	Lus10037678		Lus10030159		Lus10018555		Lus10023054
Lu09_21344639	Lus10001778		Lus10037679		Lus10030160		Lus10018557		Lus10023055
	Lus10001780		Lus10037680		Lus10030161		Lus10018558		Lus10023056
	Lus10001781		Lus10037681		Lus10030162		Lus10018559	Lu05_13086709	Lus10029889
	Lus10001782		Lus10037682		Lus10030163		Lus10018560		Lus10029890
	Lus10001783		Lus10037683		Lus10030164		Lus10018561		Lus10029891
	Lus10001784		Lus10037684		Lus10030165		Lus10018562		Lus10029892
	Lus10001785		Lus10037685		Lus10030166		Lus10018563		Lus10029893
	Lus10001786		Lus10037686		Lus10030167	Lu06_12300255	Lus10016018		Lus10029894
	Lus10001787		Lus10037687		Lus10030168		Lus10016019		Lus10029895
	Lus10001788		Lus10037688		Lus10000947		Lus10016020		Lus10029896
Lu10_15001635	Lus10007229		Lus10037689	Lu05_7581214	Lus10006007		Lus10016021	Lu06_15082510	Lus10014393
	Lus10007230		Lus10037690		Lus10006008		Lus10016022		Lus10014394
	Lus10007231	Lu05_7581214	Lus10006007		Lus10006009		Lus10016023		Lus10014395
Lu11_1592089	Lus10038838		Lus10006008	Lu06_5661970	Lus10036660		Lus10016024		Lus10014396
	Lus10038839		Lus10006009		Lus10036661		Lus10016025		Lus10014397
	Lus10038840	Lu05_14830471	Lus10028392		Lus10036662		Lus10016026		Lus10014398
	Lus10038841		Lus10028393		Lus10036663		Lus10016027		Lus10014399
	Lus10038842		Lus10028394		Lus10036664	Lu07_3538758	Lus10023469		Lus10014400
	Lus10038843		Lus10028395		Lus10036665		Lus10023470		Lus10014401
	Lus10038844		Lus10028396		Lus10036666		Lus10023471		Lus10014402
	Lus10038845		Lus10028397		Lus10036667		Lus10023472		Lus10014403
	Lus10038846		Lus10028398		Lus10036668		Lus10023473	Lu06_18075115	Lus10002528
	Lus10038847		Lus10028399		Lus10036669		Lus10023474	Lu07_11248892
	Lus10038848		Lus10028400	Lu06_17131060	Lus10024408		Lus10023475	Lu07_14233375	Lus10025449
	Lus10038849		Lus10028401		Lus10024409		Lus10023476		Lus10025450
	Lus10038850		Lus10028402		Lus10024410		Lus10023477		Lus10025451
	Lus10038851		Lus10028403		Lus10024411		Lus10023478		Lus10025452
	Lus10038852		Lus10028404		Lus10024412		Lus10023479		Lus10025453
Lu11_3283122	Lus10042072		Lus10028405		Lus10024413		Lus10023480		Lus10025454
	Lus10042073	Lu05_15328362	Lus10024009		Lus10024414	Lu07_11248920			Lus10025455
	Lus10042074		Lus10024010		Lus10024415	Lu08_96959	Lus10002476	Lu07_15977308	Lus10038341
	Lus10042075		Lus10024011		Lus10024416		Lus10002477		Lus10038342
	Lus10042076		Lus10024012		Lus10024417		Lus10002478		Lus10038343
	Lus10042077		Lus10024013		Lus10024418		Lus10002479		Lus10038344
	Lus10042078		Lus10024014		Lus10024419		Lus10002480		Lus10038345
	Lus10042079		Lus10024015		Lus10024420		Lus10002481		Lus10038346
	Lus10042080		Lus10024016		Lus10024421		Lus10002482		Lus10038347
	Lus10042081	Lu06_5661970	Lus10036660	Lu07_221399	Lus10017320		Lus10002483		Lus10038348
	Lus10042082		Lus10036661		Lus10017321		Lus10002484		Lus10038349
	Lus10042083		Lus10036662		Lus10017322		Lus10002485		Lus10038350
	Lus10042084		Lus10036663		Lus10017323		Lus10002486		Lus10038351
Lu11_19845992	Lus10001754		Lus10036664		Lus10017324		Lus10002487	Lu08_6319321	Lus10019044
	Lus10001755		Lus10036665		Lus10017325		Lus10002488	Lu08_21581140	Lus10010519
	Lus10001756		Lus10036666		Lus10017326		Lus10002489		Lus10010520
	Lus10001757		Lus10036667		Lus10017327		Lus10002490		Lus10010521
	Lus10001758		Lus10036668		Lus10017328		Lus10002491		Lus10010522
	Lus10001759		Lus10036669		Lus10017329		Lus10002492		Lus10010523
	Lus10001760	Lu07_221399	Lus10017320		Lus10017330	Lu09_4010897	Lus10040383		Lus10010524
	Lus10001761		Lus10017321	Lu09_3277312	Lus10007540		Lus10040384		Lus10010525
	Lus10001762		Lus10017322		Lus10007541		Lus10040385	Lu08_21648672	Lus10010528
	Lus10001763		Lus10017323		Lus10007542		Lus10040386		Lus10010529
Lu12_2201590	Lus10023250		Lus10017324		Lus10007543		Lus10040387		Lus10010530
	Lus10023251		Lus10017325		Lus10007544		Lus10040388		Lus10010531
	Lus10023252		Lus10017326		Lus10007545		Lus10040389		Lus10010532
	Lus10023253		Lus10017327		Lus10007547		Lus10040390		Lus10010533
	Lus10023254		Lus10017328		Lus10007548		Lus10040391		Lus10010534
	Lus10023255		Lus10017329		Lus10007550	Lu09_8882825	Lus10011625		Lus10010535
	Lus10023256		Lus10017330	Lu09_16962479	Lus10042598		Lus10011626	Lu09_24422	Lus10003903
	Lus10023257	Lu07_3538758	Lus10023469		Lus10042599		Lus10011627		Lus10003904
	Lus10023258		Lus10023470		Lus10042600		Lus10011628		Lus10003905
	Lus10023259		Lus10023471		Lus10042601	Lu09_21532467	Lus10004128		Lus10003906
	Lus10023260		Lus10023472		Lus10042602		Lus10004129		Lus10003907
	Lus10023261		Lus10023473		Lus10042603		Lus10004130		Lus10003908
	Lus10023262		Lus10023474		Lus10042604		Lus10004131		Lus10003909
	Lus10023263		Lus10023475		Lus10042605		Lus10004132		Lus10003910
	Lus10023264		Lus10023476		Lus10042606		Lus10004133		Lus10003911
	Lus10023265		Lus10023477	Lu10_11674762	Lus10032758		Lus10004134		Lus10003912
Lu13_15811472	Lus10031991		Lus10023478		Lus10032759		Lus10004135	Lu11_1961069	Lus10038755
	Lus10031992		Lus10023479		Lus10032760		Lus10004138		Lus10038756
	Lus10031993		Lus10023480		Lus10032761		Lus10004139		Lus10038757
	Lus10031994	Lu07_3681565	Lus10023441		Lus10032762		Lus10004140		Lus10038758
	Lus10031995		Lus10023442		Lus10032763	Lu10_3775030	Lus10039419		Lus10038759
	Lus10031996		Lus10023443		Lus10032764		Lus10039421		Lus10038760
	Lus10031997		Lus10023444	Lu11_1592089	Lus10038838		Lus10039422		Lus10038761
	Lus10031998		Lus10023445		Lus10038839		Lus10039423		Lus10038762
	Lus10031999		Lus10023446		Lus10038840		Lus10039424		Lus10038763
	Lus10032000		Lus10023447		Lus10038841		Lus10039425	Lu11_4564630	Lus10026279
Lu15_6199067	Lus10008260		Lus10023448		Lus10038842	Lu10_18083393	Lus10001711		Lus10026280
	Lus10008261		Lus10023449		Lus10038843		Lus10001712		Lus10026281
	Lus10008262		Lus10023450		Lus10038844		Lus10001713		Lus10026282
	Lus10008263	Lu08_82326	Lus10002479		Lus10038845		Lus10001714		Lus10026283
	Lus10008264		Lus10002480		Lus10038846		Lus10001715		Lus10026284
Lu15_12894145	Lus10010322		Lus10002481		Lus10038847		Lus10001716		Lus10026285
	Lus10010323		Lus10002482		Lus10038848		Lus10001717		Lus10026286
	Lus10010324		Lus10002483		Lus10038849		Lus10001718		Lus10026287
	Lus10010325		Lus10002484		Lus10038850		Lus10001719		Lus10026288
	Lus10010326		Lus10002485		Lus10038851		Lus10001720		Lus10026289
	Lus10010327		Lus10002486		Lus10038852	Lu11_2812683	Lus10041951		Lus10026290
	Lus10010328		Lus10002487	Lu12_2201590	Lus10023250		Lus10041952		Lus10026291
	Lus10010329		Lus10002488		Lus10023251		Lus10041953		Lus10026292
	Lus10010330		Lus10002489		Lus10023252		Lus10041955		Lus10026294
	Lus10010331		Lus10002490		Lus10023253		Lus10041956		Lus10026295
	Lus10010332		Lus10002491		Lus10023254		Lus10041957		Lus10026296
	Lus10010333		Lus10002492		Lus10023255		Lus10041958	Lu11_14771548	Lus10027582
	Lus10010334		Lus10002493		Lus10023256		Lus10041959		Lus10027583
Lu15_15418733	Lus10007855		Lus10002494		Lus10023257		Lus10041960		Lus10027584
	Lus10007856		Lus10002495		Lus10023258		Lus10041961		Lus10027585
	Lus10007857	Lu09_1801164	Lus10008963		Lus10023259		Lus10041962		Lus10027586
	Lus10007858		Lus10008964		Lus10023260		Lus10041963		Lus10027587
	Lus10007859		Lus10008965		Lus10023261		Lus10041964	Lu13_15674253	Lus10031966
	Lus10007860		Lus10008966		Lus10023262		Lus10041965		Lus10031967
	Lus10007861		Lus10008967		Lus10023263	Lu11_3277859	Lus10042071		Lus10031968
			Lus10008968		Lus10023264		Lus10042072		Lus10031969
			Lus10008969		Lus10023265		Lus10042073		Lus10031970
			Lus10008970	Lu12_4359290	Lus10016521		Lus10042074		Lus10031971
			Lus10008971		Lus10016522		Lus10042075		Lus10031972
			Lus10008972		Lus10016523		Lus10042076		Lus10031973
			Lus10008973		Lus10016524		Lus10042077		Lus10031974
			Lus10008974		Lus10016525		Lus10042078		Lus10031975
		Lu09_16714871	Lus10042628		Lus10016526		Lus10042079		Lus10031976
			Lus10042629		Lus10016527		Lus10042080		Lus10031977
			Lus10042631		Lus10016528		Lus10042081		Lus10031978
			Lus10042632		Lus10016529		Lus10042082		Lus10031979
			Lus10042633		Lus10016530	Lu12_712858	Lus10006766	Lu13_18360251	Lus10030864
			Lus10042634		Lus10016531		Lus10006768		Lus10030865
			Lus10042635		Lus10016532		Lus10006769		Lus10030866
		Lu09_17305499	Lus10042561		Lus10016533		Lus10006770		Lus10030867
			Lus10042563	Lu15_1756429	Lus10013905		Lus10006771		Lus10030868
			Lus10042564		Lus10013908		Lus10006772		Lus10030869
			Lus10042565		Lus10013909		Lus10006773		Lus10030870
			Lus10042566		Lus10013910		Lus10006774		Lus10030871
		Lu11_1592089	Lus10038838		Lus10013911		Lus10006775		Lus10030872
			Lus10038839		Lus10013912		Lus10006776		Lus10030873
			Lus10038840		Lus10013913		Lus10006777		Lus10030874
			Lus10038841		Lus10013914		Lus10006778		Lus10030875
			Lus10038842		Lus10013915		Lus10006779		Lus10030876
			Lus10038843		Lus10013916	Lu12_6375636	Lus10016831	Lu14_6293660	Lus10015704
			Lus10038844		Lus10013917		Lus10016832		Lus10015705
			Lus10038845	Lu15_4682678	Lus10005144		Lus10016833		Lus10015706
			Lus10038846		Lus10005145		Lus10016834		Lus10015707
			Lus10038847		Lus10005146		Lus10016835		Lus10015708
			Lus10038848		Lus10005147		Lus10016836		Lus10015709
			Lus10038849		Lus10005148		Lus10016837		Lus10015710
			Lus10038850		Lus10005149		Lus10016838	Lu15_8243304	Lus10005951
			Lus10038851		Lus10005151		Lus10016840		Lus10005952
			Lus10038852		Lus10005152	Lu12_16634078	Lus10027899		Lus10005953
		Lu11_3283122	Lus10042072	Lu15_6199067	Lus10008260		Lus10027900		Lus10005954
			Lus10042073		Lus10008261		Lus10027901		Lus10005955
			Lus10042074		Lus10008262		Lus10027903		Lus10005956
			Lus10042075		Lus10008263		Lus10027904		Lus10005957
			Lus10042076		Lus10008264		Lus10027905		Lus10005958
			Lus10042077				Lus10027906		Lus10005959
			Lus10042078				Lus10027907		Lus10005960
			Lus10042079				Lus10027908	Lu15_8533641	Lus10040922
			Lus10042080				Lus10027909		Lus10040923
			Lus10042081				Lus10027910		Lus10040924
			Lus10042082			Lu13_1133088	Lus10010676		Lus10040925
			Lus10042083				Lus10010677		Lus10040926
			Lus10042084				Lus10010678		Lus10040927
		Lu12_4359290	Lus10016521				Lus10010679		Lus10040928
			Lus10016522				Lus10010681		Lus10040929
			Lus10016523				Lus10010682		Lus10040930
			Lus10016524				Lus10010683		Lus10040931
			Lus10016525				Lus10010684		Lus10040932
			Lus10016526				Lus10010685		Lus10040933
			Lus10016527				Lus10010686
			Lus10016528				Lus10010687
			Lus10016529			Lu13_10129353	Lus10032807
			Lus10016530				Lus10032808
			Lus10016531				Lus10032809
			Lus10016532			Lu13_10627429	Lus10032830
			Lus10016533				Lus10032832
		Lu15_6199067	Lus10008260				Lus10032833
			Lus10008261				Lus10032834
			Lus10008262				Lus10032835
			Lus10008263			Lu14_8608001	Lus10009203
			Lus10008264				Lus10009204
		Lu15_15418733	Lus10007855				Lus10009205
			Lus10007856			Lu15_15021031	Lus10014758
			Lus10007857				Lus10014759
			Lus10007858				Lus10014760
			Lus10007859				Lus10014761
			Lus10007860				Lus10014762
			Lus10007861				Lus10014763
							Lus10014764
							Lus10014765
						Lu15_15633562	Lus10002132
							Lus10002133
							Lus10002134
							Lus10002135
							Lus10002137
							Lus10002138
